# Supplementary material for: Neutrophil infiltration and microglial shifts in sepsis induced preterm brain injury: pathological insights
Source: Acta Neuropathol Commun. 2025 Apr 21;13:79. doi: 10.1186/s40478-025-02002-2 (PMC12010587; doi:10.1186/s40478-025-02002-2)
Supplement: Supplementary file 3 — Supplementary Material 3 [file 40478_2025_2002_MOESM3_ESM.xlsx]

## Sheet: C1
category	subcategory	ID	Description	GeneRatio	BgRatio	RichFactor	FoldEnrichment	zScore	pvalue	p.adjust	qvalue	geneID	Count
Human Diseases	Neurodegenerative disease	mmu05012	Parkinson disease - Mus musculus (house mouse)	75/435	274/9574	0.273723	6.02441	18.4094	5.43143e-39	1.64572e-36	1.48078e-36	Adrm1/Atf4/Calm1/Calm3/Cox5a/Cox6a1/Cox6b1/Cox7a2/Cox7b/Cyc1/Gnai2/Itpr3/Ndufa1/Ndufa10/Ndufa11/Ndufa4/Ndufa7/Ndufa8/Ndufb6/Ndufb9/Ndufc2/Ndufs2/Ndufs3/Ndufs4/Ndufs5/Ndufs7/Ndufs8/Ndufv1/Ndufv2/Psma1/Psma2/Psma3/Psma4/Psma5/Psma6/Psma7/Psmb1/Psmb2/Psmb3/Psmb4/Psmb5/Psmb6/Psmb7/Psmc1/Psmc2/Psmc3/Psmc4/Psmc5/Psmc6/Psmd12/Psmd13/Psmd14/Psmd3/Psmd4/Psmd6/Psmd7/Psmd8/Slc39a7/Tubb4b/Tubb6/Txn1/Uba1/Uba…	75
Genetic Information Processing	Folding, sorting and degradation	mmu03050	Proteasome - Mus musculus (house mouse)	35/435	47/9574	0.744681	16.3898	23.0741	8.44462e-38	1.27936e-35	1.15113e-35	Adrm1/Psma1/Psma2/Psma3/Psma4/Psma5/Psma6/Psma7/Psmb1/Psmb10/Psmb2/Psmb3/Psmb4/Psmb5/Psmb6/Psmb7/Psmb8/Psmb9/Psmc1/Psmc2/Psmc3/Psmc4/Psmc5/Psmc6/Psmd12/Psmd13/Psmd14/Psmd3/Psmd4/Psmd6/Psmd7/Psmd8/Psme1/Psme2/Psme2b	35
Human Diseases	Neurodegenerative disease	mmu05020	Prion disease - Mus musculus (house mouse)	68/435	273/9574	0.249084	5.48214	16.3916	1.64097e-32	1.65738e-30	1.49127e-30	Adrm1/Atf4/Bad/Cox5a/Cox6a1/Cox6b1/Cox7a2/Cox7b/Csnk2b/Cyc1/Hspa8/Il6/Itpr3/Ndufa1/Ndufa10/Ndufa11/Ndufa4/Ndufa7/Ndufa8/Ndufb6/Ndufb9/Ndufc2/Ndufs2/Ndufs3/Ndufs4/Ndufs5/Ndufs7/Ndufs8/Ndufv1/Ndufv2/Psma1/Psma2/Psma3/Psma4/Psma5/Psma6/Psma7/Psmb1/Psmb2/Psmb3/Psmb4/Psmb5/Psmb6/Psmb7/Psmc1/Psmc2/Psmc3/Psmc4/Psmc5/Psmc6/Psmd12/Psmd13/Psmd14/Psmd3/Psmd4/Psmd6/Psmd7/Psmd8/Stip1/Tubb4b/Tubb6/Uqcr10/Uqcrb…	68
Human Diseases	Neurodegenerative disease	mmu05016	Huntington disease - Mus musculus (house mouse)	68/435	308/9574	0.220779	4.85917	15.0191	4.6207e-29	3.50018e-27	3.14937e-27	Actr1a/Adrm1/Cox5a/Cox6a1/Cox6b1/Cox7a2/Cox7b/Cyc1/Dctn3/Ndufa1/Ndufa10/Ndufa11/Ndufa4/Ndufa7/Ndufa8/Ndufb6/Ndufb9/Ndufc2/Ndufs2/Ndufs3/Ndufs4/Ndufs5/Ndufs7/Ndufs8/Ndufv1/Ndufv2/Polr2d/Polr2e/Polr2g/Psma1/Psma2/Psma3/Psma4/Psma5/Psma6/Psma7/Psmb1/Psmb2/Psmb3/Psmb4/Psmb5/Psmb6/Psmb7/Psmc1/Psmc2/Psmc3/Psmc4/Psmc5/Psmc6/Psmd12/Psmd13/Psmd14/Psmd3/Psmd4/Psmd6/Psmd7/Psmd8/Sod2/Tgm2/Tubb4b/Tubb6/Uqcr10…	68
Human Diseases	Neurodegenerative disease	mmu05010	Alzheimer disease - Mus musculus (house mouse)	74/435	389/9574	0.190231	4.18684	13.9996	3.22593e-27	1.95492e-25	1.75898e-25	Adrm1/Atf4/Bad/Calm1/Calm3/Capn2/Cox5a/Cox6a1/Cox6b1/Cox7a2/Cox7b/Csnk2b/Cyc1/Fas/Gapdh/Il6/Itpr3/Map2k2/Ndufa1/Ndufa10/Ndufa11/Ndufa4/Ndufa7/Ndufa8/Ndufb6/Ndufb9/Ndufc2/Ndufs2/Ndufs3/Ndufs4/Ndufs5/Ndufs7/Ndufs8/Ndufv1/Ndufv2/Psma1/Psma2/Psma3/Psma4/Psma5/Psma6/Psma7/Psmb1/Psmb2/Psmb3/Psmb4/Psmb5/Psmb6/Psmb7/Psmc1/Psmc2/Psmc3/Psmc4/Psmc5/Psmc6/Psmd12/Psmd13/Psmd14/Psmd3/Psmd4/Psmd6/Psmd7/Psmd8/Sl…	74
Human Diseases	Neurodegenerative disease	mmu05022	Pathways of neurodegeneration - multiple diseases - Mus musculus (house mouse)	82/435	481/9574	0.170478	3.75209	13.5114	9.32489e-27	4.70907e-25	4.2371e-25	Actr1a/Adrm1/Atf4/Bad/Bak1/Calm1/Calm3/Capn2/Cox5a/Cox6a1/Cox6b1/Cox7a2/Cox7b/Csnk2b/Cyc1/Dctn3/Fas/Il6/Itpr3/Map2k2/Ndufa1/Ndufa10/Ndufa11/Ndufa4/Ndufa7/Ndufa8/Ndufb6/Ndufb9/Ndufc2/Ndufs2/Ndufs3/Ndufs4/Ndufs5/Ndufs7/Ndufs8/Ndufv1/Ndufv2/Psma1/Psma2/Psma3/Psma4/Psma5/Psma6/Psma7/Psmb1/Psmb2/Psmb3/Psmb4/Psmb5/Psmb6/Psmb7/Psmc1/Psmc2/Psmc3/Psmc4/Psmc5/Psmc6/Psmd12/Psmd13/Psmd14/Psmd3/Psmd4/Psmd6/Ps…	82
Human Diseases	Neurodegenerative disease	mmu05014	Amyotrophic lateral sclerosis - Mus musculus (house mouse)	69/435	375/9574	0.184	4.04969	13.1438	1.76734e-24	7.65007e-23	6.88333e-23	Actr1a/Adrm1/Anxa7/Atf4/Bad/Cox5a/Cox6a1/Cox6b1/Cox7a2/Cox7b/Cyc1/Dctn3/Itpr3/Ncbp1/Ndufa1/Ndufa10/Ndufa11/Ndufa4/Ndufa7/Ndufa8/Ndufb6/Ndufb9/Ndufc2/Ndufs2/Ndufs3/Ndufs4/Ndufs5/Ndufs7/Ndufs8/Ndufv1/Ndufv2/Psma1/Psma2/Psma3/Psma4/Psma5/Psma6/Psma7/Psmb1/Psmb2/Psmb3/Psmb4/Psmb5/Psmb6/Psmb7/Psmc1/Psmc2/Psmc3/Psmc4/Psmc5/Psmc6/Psmd12/Psmd13/Psmd14/Psmd3/Psmd4/Psmd6/Psmd7/Psmd8/Tubb4b/Tubb6/Uqcr10/Uqc…	69
Genetic Information Processing	Translation	mmu03010	Ribosome - Mus musculus (house mouse)	49/435	265/9574	0.184906	4.06962	11.0554	1.27811e-17	4.84083e-16	4.35565e-16	Mrpl12/Mrpl18/Mrpl2/Mrpl27/Mrpl28/Mrpl34/Mrpl4/Rpl10/Rpl13/Rpl14/Rpl18/Rpl19/Rpl23/Rpl23a/Rpl24/Rpl27/Rpl31/Rpl32/Rpl35/Rpl36/Rpl36a/Rpl37/Rpl37a/Rpl38/Rpl4/Rpl41/Rpl6/Rpl8/Rpl9/Rplp0/Rplp1/Rplp2/Rps10/Rps14/Rps15/Rps16/Rps17/Rps18/Rps2/Rps20/Rps26/Rps27l/Rps27rt/Rps3/Rps5/Rps6/Rps8/Rpsa/Uba52	49
Human Diseases	Neurodegenerative disease	mmu05017	Spinocerebellar ataxia - Mus musculus (house mouse)	33/435	141/9574	0.234043	5.15109	10.8334	2.69027e-15	9.05726e-14	8.14949e-14	Adrm1/Itpr3/Psma1/Psma2/Psma3/Psma4/Psma5/Psma6/Psma7/Psmb1/Psmb2/Psmb3/Psmb4/Psmb5/Psmb6/Psmb7/Psmc1/Psmc2/Psmc3/Psmc4/Psmc5/Psmc6/Psmd12/Psmd13/Psmd14/Psmd3/Psmd4/Psmd6/Psmd7/Psmd8/Vdac1/Vdac3/Xbp1	33
Human Diseases	Infectious disease: viral	mmu05169	Epstein-Barr virus infection - Mus musculus (house mouse)	41/435	228/9574	0.179825	3.95779	9.86147	1.83593e-14	5.56286e-13	5.00532e-13	Adrm1/B2m/Bak1/Calr/Ccnd3/Cdkn1b/Fas/Gadd45a/H2-D1/H2-Eb1/H2-K1/H2-T23/Il6/Irf7/Isg15/Map2k4/Nfkb2/Nfkbie/Oas1a/Pdia3/Psmc1/Psmc2/Psmc3/Psmc4/Psmc5/Psmc6/Psmd12/Psmd13/Psmd14/Psmd3/Psmd4/Psmd6/Psmd7/Psmd8/Sap30l/Stat1/Stat3/Tap1/Tap2/Tapbp/Vim	41
Human Diseases	Endocrine and metabolic disease	mmu04932	Non-alcoholic fatty liver disease - Mus musculus (house mouse)	34/435	162/9574	0.209877	4.61921	10.1356	3.22362e-14	8.8796e-13	7.98963e-13	Adipor2/Atf4/Cox5a/Cox6a1/Cox6b1/Cox7a2/Cox7b/Cyc1/Fas/Il6/Ndufa1/Ndufa10/Ndufa11/Ndufa4/Ndufa7/Ndufa8/Ndufb6/Ndufb9/Ndufc2/Ndufs2/Ndufs3/Ndufs4/Ndufs5/Ndufs7/Ndufs8/Ndufv1/Ndufv2/Nr1h3/Uqcr10/Uqcrb/Uqcrc2/Uqcrfs1/Uqcrq/Xbp1	34
Human Diseases	Infectious disease: viral	mmu05171	Coronavirus disease - COVID-19 - Mus musculus (house mouse)	50/435	334/9574	0.149701	3.29479	9.31321	4.27111e-14	1.07846e-12	9.70367e-13	Cfb/Csf3/Ifih1/Il6/Isg15/Oas1a/Rpl10/Rpl13/Rpl14/Rpl18/Rpl19/Rpl23/Rpl23a/Rpl24/Rpl27/Rpl31/Rpl32/Rpl35/Rpl36/Rpl36a/Rpl37/Rpl37a/Rpl38/Rpl4/Rpl41/Rpl6/Rpl8/Rpl9/Rplp0/Rplp1/Rplp2/Rps10/Rps14/Rps15/Rps16/Rps17/Rps18/Rps2/Rps20/Rps26/Rps27l/Rps27rt/Rps3/Rps5/Rps6/Rps8/Rpsa/Stat1/Stat3/Uba52	50
Genetic Information Processing	Folding, sorting and degradation	mmu04141	Protein processing in endoplasmic reticulum - Mus musculus (house mouse)	34/435	175/9574	0.194286	4.27607	9.54225	3.4673e-13	8.08148e-12	7.2715e-12	Atf4/Bag1/Bak1/Bcap31/Calr/Capn2/Ckap4/Dad1/Dnaja2/Dnajb11/Dnajc3/Hspa8/Hyou1/Nploc4/Nsfl1c/P4hb/Pdia3/Pdia4/Pdia6/Prkcsh/Rpn1/Rpn2/Sar1b/Sec61a1/Sec61b/Ssr2/Ssr3/Ssr4/Ube2g2/Ube2j2/Ubxn1/Ufd1/Vcp/Xbp1	34
Metabolism	Energy metabolism	mmu00190	Oxidative phosphorylation - Mus musculus (house mouse)	29/435	141/9574	0.205674	4.52671	9.20395	4.53848e-12	9.82258e-11	8.8381e-11	Cox5a/Cox6a1/Cox6b1/Cox7a2/Cox7b/Cyc1/Ndufa1/Ndufa10/Ndufa11/Ndufa4/Ndufa7/Ndufa8/Ndufb6/Ndufb9/Ndufc2/Ndufs2/Ndufs3/Ndufs4/Ndufs5/Ndufs7/Ndufs8/Ndufv1/Ndufv2/Ppa1/Uqcr10/Uqcrb/Uqcrc2/Uqcrfs1/Uqcrq	29
Human Diseases	Cancer: overview	mmu05208	Chemical carcinogenesis - reactive oxygen species - Mus musculus (house mouse)	37/435	229/9574	0.161572	3.55607	8.54123	1.06328e-11	2.14783e-10	1.93256e-10	Acp1/Bad/Cox5a/Cox6a1/Cox6b1/Cox7a2/Cox7b/Cyc1/Hif1a/Map2k2/Map2k4/Mgst1/Ndufa1/Ndufa10/Ndufa11/Ndufa4/Ndufa7/Ndufa8/Ndufb6/Ndufb9/Ndufc2/Ndufs2/Ndufs3/Ndufs4/Ndufs5/Ndufs7/Ndufs8/Ndufv1/Ndufv2/Sod2/Uqcr10/Uqcrb/Uqcrc2/Uqcrfs1/Uqcrq/Vdac1/Vdac3	37
Human Diseases	Cardiovascular disease	mmu05415	Diabetic cardiomyopathy - Mus musculus (house mouse)	31/435	217/9574	0.142857	3.14417	6.97012	1.15703e-08	2.19112e-07	1.97152e-07	Cox5a/Cox6a1/Cox6b1/Cox7a2/Cox7b/Cyc1/Gapdh/Ndufa1/Ndufa10/Ndufa11/Ndufa4/Ndufa7/Ndufa8/Ndufb6/Ndufb9/Ndufc2/Ndufs2/Ndufs3/Ndufs4/Ndufs5/Ndufs7/Ndufs8/Ndufv1/Ndufv2/Uqcr10/Uqcrb/Uqcrc2/Uqcrfs1/Uqcrq/Vdac1/Vdac3	31
Organismal Systems	Environmental adaptation	mmu04714	Thermogenesis - Mus musculus (house mouse)	32/435	238/9574	0.134454	2.95922	6.67745	2.9629e-08	5.28092e-07	4.75164e-07	Coa3/Cox5a/Cox6a1/Cox6b1/Cox7a2/Cox7b/Cyc1/Lipe/Ndufa1/Ndufa10/Ndufa11/Ndufa4/Ndufa7/Ndufa8/Ndufb6/Ndufb9/Ndufc2/Ndufs2/Ndufs3/Ndufs4/Ndufs5/Ndufs7/Ndufs8/Ndufv1/Ndufv2/Pnpla2/Rps6/Uqcr10/Uqcrb/Uqcrc2/Uqcrfs1/Uqcrq	32
Organismal Systems	Nervous system	mmu04723	Retrograde endocannabinoid signaling - Mus musculus (house mouse)	21/435	153/9574	0.137255	3.02087	5.49737	5.32803e-06	8.96884e-05	8.06994e-05	Gnai2/Gnb1/Gng5/Itpr3/Ndufa1/Ndufa10/Ndufa11/Ndufa4/Ndufa7/Ndufa8/Ndufb6/Ndufb9/Ndufc2/Ndufs2/Ndufs3/Ndufs4/Ndufs5/Ndufs7/Ndufs8/Ndufv1/Ndufv2	21
Organismal Systems	Immune system	mmu04612	Antigen processing and presentation - Mus musculus (house mouse)	14/435	87/9574	0.16092	3.54171	5.19566	3.34355e-05	0.000533208	0.000479767	B2m/Calr/H2-D1/H2-Eb1/H2-K1/H2-T23/Hspa8/Pdia3/Psme1/Psme2/Psme2b/Tap1/Tap2/Tapbp	14
Cellular Processes	Transport and catabolism	mmu04137	Mitophagy - animal - Mus musculus (house mouse)	15/435	101/9574	0.148515	3.26869	5.00048	4.66392e-05	0.000706584	0.000635766	Atf4/Atg9a/Bnip3l-ps/Csnk2b/Fis1/Fkbp8/Hif1a/Pgam5/Phb2/Rab5c/Samm50/Tax1bp1/Uba52/Ubb/Vcp	15
Human Diseases	Infectious disease: viral	mmu05168	Herpes simplex virus 1 infection - Mus musculus (house mouse)	23/435	213/9574	0.107981	2.37658	4.43251	9.87848e-05	0.00142532	0.00128247	B2m/Bad/Bak1/Birc3/Bst2/Calr/Eif2b1/Eif2b2/Fas/H2-D1/H2-Eb1/H2-K1/H2-T23/Ifih1/Il6/Irf7/Jak2/Oas1a/Pdia3/Stat1/Tap1/Tap2/Tapbp	23
Human Diseases	Infectious disease: bacterial	mmu05132	Salmonella infection - Mus musculus (house mouse)	25/435	252/9574	0.0992063	2.18345	4.15351	0.000194455	0.00267818	0.00240976	Actr1a/Ahnak/Anxa2/Arf1/Arpc1a/Arpc3/Bak1/Birc3/Cyth1/Dctn3/Dynll1/Dynlrb1/Dynlt1b/Gapdh/Il6/Map2k2/Map2k4/Mlkl/Myl12a/Rab5c/Rps3/Tirap/Tubb4b/Tubb6/Txn1	25
Human Diseases	Infectious disease: viral	mmu05170	Human immunodeficiency virus 1 infection - Mus musculus (house mouse)	24/435	241/9574	0.0995851	2.19179	4.08805	0.000245683	0.00323661	0.00291222	Ap1m1/Ap1s1/B2m/Bad/Bak1/Bst2/Calm1/Calm3/Calr/Elob/Fas/Gnai2/Gnb1/Gng5/H2-D1/H2-K1/H2-T23/Itpr3/Map2k2/Pdia3/Pxn/Tap1/Tap2/Tapbp	24
Genetic Information Processing	Folding, sorting and degradation	mmu03060	Protein export - Mus musculus (house mouse)	8/435	42/9574	0.190476	4.19223	4.5232	0.000514237	0.00649224	0.00584155	Get4/Sec11a/Sec61a1/Sec61b/Sgta/Spcs1/Srp19/Srp9	8
Organismal Systems	Circulatory system	mmu04260	Cardiac muscle contraction - Mus musculus (house mouse)	12/435	89/9574	0.134831	2.96753	4.06834	0.000656432	0.00795595	0.00715856	Atp1a1/Cox5a/Cox6a1/Cox6b1/Cox7a2/Cox7b/Cyc1/Uqcr10/Uqcrb/Uqcrc2/Uqcrfs1/Uqcrq	12
Human Diseases	Infectious disease: viral	mmu05162	Measles - Mus musculus (house mouse)	16/435	145/9574	0.110345	2.4286	3.78165	0.000878561	0.0102386	0.00921244	Bad/Bak1/Ccnd3/Cdkn1b/Csnk2b/Eif3h/Fas/Hspa8/Ifih1/Il6/Irf7/Msn/Oas1a/Rack1/Stat1/Stat3	16
Human Diseases	Infectious disease: viral	mmu05163	Human cytomegalovirus infection - Mus musculus (house mouse)	22/435	254/9574	0.0866142	1.90631	3.19377	0.00274633	0.0305503	0.0274884	Atf4/B2m/Bak1/Calm1/Calm3/Calr/Fas/Gnai2/Gnb1/Gng5/H2-D1/H2-K1/H2-T23/Il6/Itpr3/Map2k2/Pdia3/Pxn/Stat3/Tap1/Tap2/Tapbp	22
Human Diseases	Infectious disease: viral	mmu05167	Kaposi sarcoma-associated herpesvirus infection - Mus musculus (house mouse)	20/435	223/9574	0.0896861	1.97392	3.21045	0.00282313	0.0305503	0.0274884	Bak1/Calm1/Calm3/Fas/Gnb1/Gng5/H2-D1/H2-K1/H2-T23/Hif1a/Il6/Irf7/Itpr3/Jak2/Map2k2/Map2k4/Stat1/Stat3/Uba52/Ubb	20
Human Diseases	Infectious disease: viral	mmu05160	Hepatitis C - Mus musculus (house mouse)	16/435	167/9574	0.0958084	2.10867	3.15321	0.0038039	0.0397442	0.0357608	Bad/Bak1/Fas/Ifit1/Irf7/Map2k2/Nr1h3/Oas1a/Ppp2ca/Ppp2cb/Ppp2r1a/Rsad2/Stat1/Stat3/Ywhab/Ywhae	16
Human Diseases	Infectious disease: bacterial	mmu05134	Legionellosis - Mus musculus (house mouse)	8/435	60/9574	0.133333	2.93456	3.27941	0.00546578	0.0552044	0.0496715	Arf1/Eef1g/Hspa8/Il6/Nfkb2/Rab1b/Sar1b/Vcp	8
Human Diseases	Cancer: overview	mmu05235	PD-L1 expression and PD-1 checkpoint pathway in cancer - Mus musculus (house mouse)	10/435	88/9574	0.113636	2.50104	3.08612	0.00639654	0.062521	0.0562548	Cd274/Csnk2b/Hif1a/Jak2/Map2k2/Map3k3/Nfkbie/Stat1/Stat3/Tirap	10
Human Diseases	Cancer: overview	mmu05203	Viral carcinogenesis - Mus musculus (house mouse)	19/435	228/9574	0.0833333	1.8341	2.78094	0.00780869	0.0739385	0.066528	Atf4/Bad/Bak1/Ccnd3/Cdkn1b/H2-D1/H2-K1/H2-T23/Irf7/Ltbr/Mrps18b/Nfkb2/Psmc1/Pxn/Snd1/Stat3/Vdac3/Ywhab/Ywhae	19
Cellular Processes	Cell growth and death	mmu04216	Ferroptosis - Mus musculus (house mouse)	6/435	41/9574	0.146341	3.22086	3.10897	0.00989981	0.0908983	0.0817879	Cp/Fth1/Gpx4/Pcbp1/Slc7a11/Vdac3	6
Metabolism	Carbohydrate metabolism	mmu00630	Glyoxylate and dicarboxylate metabolism - Mus musculus (house mouse)	5/435	32/9574	0.15625	3.43894	3.01492	0.013817	0.123133	0.110792	Aco2/Cs/Gcsh/Mdh2/Pgp	5
Cellular Processes	Cell growth and death	mmu04217	Necroptosis - Mus musculus (house mouse)	15/435	177/9574	0.0847458	1.86519	2.53467	0.0147755	0.127913	0.115093	Birc3/Capn2/Chmp2a/Chmp4b/Fas/Fth1/Glud1/Jak2/Mlkl/Pgam5/Stat1/Stat3/Vdac1/Vdac3/Zbp1	15
Human Diseases	Infectious disease: viral	mmu05161	Hepatitis B - Mus musculus (house mouse)	14/435	164/9574	0.0853659	1.87883	2.47658	0.0171308	0.140627	0.126533	Atf4/Bad/Fas/Ifih1/Il6/Irf7/Jak2/Map2k2/Map2k4/Stat1/Stat3/Tirap/Vdac3/Ywhab	14
Environmental Information Processing	Signal transduction	mmu04066	HIF-1 signaling pathway - Mus musculus (house mouse)	11/435	117/9574	0.0940171	2.06924	2.5387	0.0171723	0.140627	0.126533	Cdkn1b/Edn1/Elob/Gapdh/Hif1a/Hk1/Il6/Ltbr/Map2k2/Rps6/Stat3	11
Human Diseases	Infectious disease: viral	mmu05164	Influenza A - Mus musculus (house mouse)	14/435	174/9574	0.0804598	1.77085	2.23873	0.0270279	0.215512	0.193912	Bak1/Ccnd3/Dnajc3/Fas/H2-Eb1/Ifih1/Il6/Irf7/Jak2/Map2k2/Oas1a/Rsad2/Stat1/Vdac1	14
Organismal Systems	Immune system	mmu04623	Cytosolic DNA-sensing pathway - Mus musculus (house mouse)	8/435	82/9574	0.097561	2.14724	2.27615	0.0322446	0.24902	0.224062	Ddx41/Il6/Irf7/Mefv/Mlkl/Pcbp1/Polr2e/Zbp1	8
Genetic Information Processing	Transcription	mmu03040	Spliceosome - Mus musculus (house mouse)	19/435	265/9574	0.0716981	1.57802	2.08177	0.0328739	0.24902	0.224062	Ctnnbl1/Cwc15/Dhx38/Eif4a3/Hspa8/Magoh/Ncbp1/Pcbp1/Pqbp1/Sf3b4/Sf3b5/Sf3b6/Slu7/Snrnp27/Snrpa/Snrpb/Snrpe/Snrpf/Syf2	19
Metabolism	Global and overview maps	mmu01232	Nucleotide metabolism - Mus musculus (house mouse)	8/435	84/9574	0.0952381	2.09611	2.20131	0.0365033	0.269768	0.24273	Aprt/Cmpk1/Impdh2/Itpa/Nme2/Pnp/Uck2/Upp1	8
Cellular Processes	Transport and catabolism	mmu04144	Endocytosis - Mus musculus (house mouse)	19/435	270/9574	0.0703704	1.5488	1.99561	0.0386529	0.278853	0.250905	Arf1/Arf5/Arpc1a/Arpc3/Chmp2a/Chmp4b/Cyth1/Folr1/H2-D1/H2-K1/H2-T23/Hspa8/Rab11fip1/Rab5c/Snf8/Snx4/Vps25/Vps28/Vta1	19
Environmental Information Processing	Signal transduction	mmu04668	TNF signaling pathway - Mus musculus (house mouse)	10/435	118/9574	0.0847458	1.86519	2.06308	0.0419207	0.295395	0.265789	Atf4/Birc3/Edn1/Fas/Il6/Map2k4/Mlkl/Mmp14/Pgam5/Rps6ka4	10
Organismal Systems	Nervous system	mmu04728	Dopaminergic synapse - Mus musculus (house mouse)	11/435	136/9574	0.0808824	1.78016	1.99908	0.0451836	0.31115	0.279965	Atf4/Calm1/Calm3/Gnai2/Gnb1/Gng5/Itpr3/Ppp1r1b/Ppp2ca/Ppp2cb/Ppp2r1a	11
Metabolism	Global and overview maps	mmu01200	Carbon metabolism - Mus musculus (house mouse)	10/435	122/9574	0.0819672	1.80403	1.94989	0.0506534	0.339221	0.305222	Aco2/Cs/Gapdh/Gcsh/Glud1/Got2/Hk1/Idh3a/Mdh2/Pgp	10
Organismal Systems	Endocrine system	mmu04912	GnRH signaling pathway - Mus musculus (house mouse)	8/435	90/9574	0.0888889	1.95637	1.98871	0.0514988	0.339221	0.305222	Atf4/Calm1/Calm3/Itpr3/Map2k2/Map2k4/Map3k3/Mmp14	8
Organismal Systems	Nervous system	mmu04730	Long-term depression - Mus musculus (house mouse)	6/435	60/9574	0.1	2.20092	2.03576	0.0539449	0.340527	0.306397	Gnai2/Itpr3/Map2k2/Ppp2ca/Ppp2cb/Ppp2r1a	6
Human Diseases	Immune disease	mmu05332	Graft-versus-host disease - Mus musculus (house mouse)	6/435	60/9574	0.1	2.20092	2.03576	0.0539449	0.340527	0.306397	Fas/H2-D1/H2-Eb1/H2-K1/H2-T23/Il6	6
Metabolism	Carbohydrate metabolism	mmu00020	Citrate cycle (TCA cycle) - Mus musculus (house mouse)	4/435	32/9574	0.125	2.75115	2.1647	0.0553589	0.342321	0.308012	Aco2/Cs/Idh3a/Mdh2	4
Human Diseases	Infectious disease: viral	mmu05166	Human T-cell leukemia virus 1 infection - Mus musculus (house mouse)	17/435	247/9574	0.0688259	1.5148	1.78829	0.0576049	0.349086	0.314099	Anapc16/Atf4/B2m/Calr/Ccnd3/H2-D1/H2-Eb1/H2-K1/H2-T23/Il6/Ltbr/Map2k2/Map2k4/Map3k3/Nfkb2/Vdac1/Vdac3	17
Metabolism	Lipid metabolism	mmu01040	Biosynthesis of unsaturated fatty acids - Mus musculus (house mouse)	4/435	34/9574	0.117647	2.58932	2.02533	0.0665764	0.375915	0.338238	Acaa1a/Acot7/Elovl1/Elovl5	4
Metabolism	Global and overview maps	mmu01210	2-Oxocarboxylic acid metabolism - Mus musculus (house mouse)	4/435	34/9574	0.117647	2.58932	2.02533	0.0665764	0.375915	0.338238	Aco2/Cs/Got2/Idh3a	4
Metabolism	Xenobiotics biodegradation and metabolism	mmu00983	Drug metabolism - other enzymes - Mus musculus (house mouse)	8/435	95/9574	0.0842105	1.85341	1.82371	0.0666548	0.375915	0.338238	Cmpk1/Gstp1/Impdh2/Itpa/Mgst1/Nme2/Uck2/Upp1	8
Metabolism	Global and overview maps	mmu01230	Biosynthesis of amino acids - Mus musculus (house mouse)	7/435	79/9574	0.0886076	1.95018	1.85009	0.0669947	0.375915	0.338238	Aco2/Aldh18a1/Asns/Cs/Gapdh/Got2/Idh3a	7
Cellular Processes	Cell growth and death	mmu04218	Cellular senescence - Mus musculus (house mouse)	13/435	183/9574	0.0710383	1.56349	1.67911	0.0734264	0.404513	0.36397	Calm1/Calm3/Capn2/Ccnd3/Gadd45a/H2-D1/H2-K1/H2-T23/Il6/Itpr3/Map2k2/Vdac1/Vdac3	13
Human Diseases	Cancer: specific types	mmu05216	Thyroid cancer - Mus musculus (house mouse)	4/435	37/9574	0.108108	2.37937	1.83399	0.0854246	0.462208	0.415883	Bak1/Gadd45a/Map2k2/Tfg	4
Cellular Processes	Cell growth and death	mmu04210	Apoptosis - Mus musculus (house mouse)	10/435	135/9574	0.0740741	1.63031	1.60908	0.0870533	0.462757	0.416377	Atf4/Bad/Bak1/Birc3/Capn2/Fas/Gadd45a/Itpr3/Map2k2/Parp3	10
Genetic Information Processing	Folding, sorting and degradation	mmu04120	Ubiquitin mediated proteolysis - Mus musculus (house mouse)	11/435	154/9574	0.0714286	1.57209	1.5614	0.0916342	0.47871	0.430731	Anapc16/Birc3/Elob/Mgrn1/Uba1/Uba52/Uba7/Ubb/Ube2g2/Ube2j2/Ube2m	11
Human Diseases	Infectious disease: parasitic	mmu05142	Chagas disease - Mus musculus (house mouse)	8/435	103/9574	0.0776699	1.70945	1.57929	0.0960895	0.493477	0.444017	Calr/Fas/Gnai2/Il6/Map2k4/Ppp2ca/Ppp2cb/Ppp2r1a	8
Organismal Systems	Nervous system	mmu04722	Neurotrophin signaling pathway - Mus musculus (house mouse)	9/435	121/9574	0.0743802	1.63705	1.53851	0.0991401	0.500657	0.450479	Atf4/Bad/Calm1/Calm3/Irak2/Map2k2/Map3k3/Nfkbie/Ywhae	9
Cellular Processes	Cell growth and death	mmu04114	Oocyte meiosis - Mus musculus (house mouse)	9/435	123/9574	0.0731707	1.61043	1.48651	0.106948	0.531235	0.477992	Anapc16/Calm1/Calm3/Itpr3/Ppp2ca/Ppp2cb/Ppp2r1a/Ywhab/Ywhae	9
Human Diseases	Cardiovascular disease	mmu05417	Lipid and atherosclerosis - Mus musculus (house mouse)	14/435	217/9574	0.0645161	1.41995	1.36514	0.117859	0.574016	0.516485	Atf4/Bad/Calm1/Calm3/Fas/Hspa8/Il6/Irf7/Jak2/Map2k4/Sod2/Stat3/Tirap/Xbp1	14
Organismal Systems	Sensory system	mmu04744	Phototransduction - Mus musculus (house mouse)	3/435	27/9574	0.111111	2.44547	1.64088	0.122047	0.574016	0.516485	Calm1/Calm3/Gnb1	3
Human Diseases	Infectious disease: parasitic	mmu05145	Toxoplasmosis - Mus musculus (house mouse)	8/435	109/9574	0.0733945	1.61535	1.4096	0.122316	0.574016	0.516485	Bad/Birc3/Gnai2/H2-Eb1/Hspa8/Jak2/Stat1/Stat3	8
Cellular Processes	Transport and catabolism	mmu04145	Phagosome - Mus musculus (house mouse)	12/435	183/9574	0.0655738	1.44323	1.32073	0.12879	0.574016	0.516485	Calr/H2-D1/H2-Eb1/H2-K1/H2-T23/Rab5c/Sec61a1/Sec61b/Tap1/Tap2/Tubb4b/Tubb6	12
Organismal Systems	Immune system	mmu04672	Intestinal immune network for IgA production - Mus musculus (house mouse)	4/435	43/9574	0.0930233	2.04737	1.5017	0.129828	0.574016	0.516485	H2-Eb1/Il6/Ltbr/Madcam1	4
Organismal Systems	Endocrine system	mmu04924	Renin secretion - Mus musculus (house mouse)	6/435	76/9574	0.0789474	1.73757	1.40835	0.130716	0.574016	0.516485	Calm1/Calm3/Edn1/Gnai2/Itpr3/Orai1	6
Human Diseases	Cancer: specific types	mmu05212	Pancreatic cancer - Mus musculus (house mouse)	6/435	76/9574	0.0789474	1.73757	1.40835	0.130716	0.574016	0.516485	Bad/Bak1/Gadd45a/Ralb/Stat1/Stat3	6
Human Diseases	Cancer: specific types	mmu05220	Chronic myeloid leukemia - Mus musculus (house mouse)	6/435	76/9574	0.0789474	1.73757	1.40835	0.130716	0.574016	0.516485	Bad/Bak1/Cdkn1b/Ctbp1/Gadd45a/Map2k2	6
Human Diseases	Immune disease	mmu05330	Allograft rejection - Mus musculus (house mouse)	5/435	60/9574	0.0833333	1.8341	1.41394	0.13585	0.588036	0.5291	Fas/H2-D1/H2-Eb1/H2-K1/H2-T23	5
Cellular Processes	Transport and catabolism	mmu04140	Autophagy - animal - Mus musculus (house mouse)	11/435	167/9574	0.0658683	1.44971	1.27903	0.1385	0.591062	0.531822	Atg9a/Bad/Gorasp2/Hif1a/Map2k2/Ppp2ca/Ppp2cb/Rraga/Tax1bp1/Uba52/Ubb	11
Metabolism	Lipid metabolism	mmu00062	Fatty acid elongation - Mus musculus (house mouse)	3/435	29/9574	0.103448	2.27681	1.5023	0.142922	0.601465	0.541183	Acot7/Elovl1/Elovl5	3
Human Diseases	Drug resistance: antineoplastic	mmu01521	EGFR tyrosine kinase inhibitor resistance - Mus musculus (house mouse)	6/435	80/9574	0.075	1.65069	1.27501	0.155387	0.644964	0.580322	Bad/Il6/Jak2/Map2k2/Rps6/Stat3	6
Human Diseases	Drug resistance: antineoplastic	mmu01524	Platinum drug resistance - Mus musculus (house mouse)	6/435	81/9574	0.0740741	1.63031	1.24284	0.161856	0.656492	0.590694	Bad/Bak1/Birc3/Fas/Gstp1/Mgst1	6
Organismal Systems	Endocrine system	mmu04935	Growth hormone synthesis, secretion and action - Mus musculus (house mouse)	8/435	117/9574	0.0683761	1.5049	1.19879	0.162498	0.656492	0.590694	Atf4/Gnai2/Itpr3/Jak2/Map2k2/Map2k4/Stat1/Stat3	8
Metabolism	Carbohydrate metabolism	mmu00052	Galactose metabolism - Mus musculus (house mouse)	3/435	32/9574	0.09375	2.06336	1.31449	0.176205	0.684487	0.615884	Galk1/Hk1/Pgm2	3
Genetic Information Processing	Transcription	mmu03020	RNA polymerase - Mus musculus (house mouse)	3/435	32/9574	0.09375	2.06336	1.31449	0.176205	0.684487	0.615884	Polr2d/Polr2e/Polr2g	3
Cellular Processes	Transport and catabolism	mmu04136	Autophagy - other - Mus musculus (house mouse)	3/435	32/9574	0.09375	2.06336	1.31449	0.176205	0.684487	0.615884	Atg9a/Ppp2ca/Ppp2cb	3
		mmu04980	Cobalamin transport and metabolism - Mus musculus (house mouse)	2/435	17/9574	0.117647	2.58932	1.43085	0.179242	0.685382	0.616689	Prdx1/Thap11	2
Environmental Information Processing	Signal transduction	mmu04371	Apelin signaling pathway - Mus musculus (house mouse)	9/435	139/9574	0.0647482	1.42506	1.10129	0.18104	0.685382	0.616689	Calm1/Calm3/Gnai2/Gnb1/Gng5/Itpr3/Lipe/Map2k2/Rps6	9
Organismal Systems	Immune system	mmu04621	NOD-like receptor signaling pathway - Mus musculus (house mouse)	13/435	216/9574	0.0601852	1.32463	1.05279	0.184129	0.685382	0.616689	Birc3/Gbp2/Il6/Irf7/Itpr3/Mefv/Oas1a/Stat1/Txn1/Txnip/Vdac1/Vdac3/Ywhae	13
Organismal Systems	Nervous system	mmu04720	Long-term potentiation - Mus musculus (house mouse)	5/435	67/9574	0.0746269	1.64248	1.15131	0.187745	0.685382	0.616689	Atf4/Calm1/Calm3/Itpr3/Map2k2	5
Human Diseases	Endocrine and metabolic disease	mmu04940	Type I diabetes mellitus - Mus musculus (house mouse)	5/435	67/9574	0.0746269	1.64248	1.15131	0.187745	0.685382	0.616689	Fas/H2-D1/H2-Eb1/H2-K1/H2-T23	5
Genetic Information Processing	Translation	mmu03015	mRNA surveillance pathway - Mus musculus (house mouse)	7/435	104/9574	0.0673077	1.48139	1.07685	0.193721	0.690559	0.621347	Eif4a3/Magoh/Ncbp1/Ppp2ca/Ppp2cb/Ppp2r1a/Ssu72	7
Organismal Systems	Endocrine system	mmu04925	Aldosterone synthesis and secretion - Mus musculus (house mouse)	7/435	104/9574	0.0673077	1.48139	1.07685	0.193721	0.690559	0.621347	Atf4/Atp1a1/Calm1/Calm3/Itpr3/Lipe/Orai1	7
Organismal Systems	Immune system	mmu04659	Th17 cell differentiation - Mus musculus (house mouse)	7/435	105/9574	0.0666667	1.46728	1.05036	0.200098	0.704997	0.634338	H2-Eb1/Hif1a/Il6/Jak2/Nfkbie/Stat1/Stat3	7
Cellular Processes	Transport and catabolism	mmu04148	Efferocytosis - Mus musculus (house mouse)	10/435	163/9574	0.0613497	1.35026	0.983972	0.207115	0.721332	0.649036	Atp11a/Calr/Ch25h/Hif1a/Jak2/Map2k2/Nr1h2/Nr1h3/Rab5c/Uqcrfs1	10
Human Diseases	Immune disease	mmu05340	Primary immunodeficiency - Mus musculus (house mouse)	3/435	36/9574	0.0833333	1.8341	1.09386	0.223406	0.754634	0.679	Orai1/Tap1/Tap2	3
Organismal Systems	Endocrine system	mmu04920	Adipocytokine signaling pathway - Mus musculus (house mouse)	5/435	72/9574	0.0694444	1.52842	0.981871	0.228526	0.754634	0.679	Adipor2/Jak2/Nfkbie/Npy/Stat3	5
Human Diseases	Cancer: specific types	mmu05223	Non-small cell lung cancer - Mus musculus (house mouse)	5/435	72/9574	0.0694444	1.52842	0.981871	0.228526	0.754634	0.679	Bad/Bak1/Gadd45a/Map2k2/Stat3	5
Human Diseases	Cardiovascular disease	mmu05418	Fluid shear stress and atherosclerosis - Mus musculus (house mouse)	9/435	148/9574	0.0608108	1.3384	0.905134	0.230695	0.754634	0.679	Calm1/Calm3/Edn1/Gstp1/Map2k4/Mgst1/Sumo1/Sumo3/Txn1	9
Organismal Systems	Digestive system	mmu04978	Mineral absorption - Mus musculus (house mouse)	4/435	55/9574	0.0727273	1.60067	0.974631	0.239293	0.754634	0.679	Atox1/Atp1a1/Fth1/Mt2	4
Cellular Processes	Cellular community - eukaryotes	mmu04520	Adherens junction - Mus musculus (house mouse)	6/435	92/9574	0.0652174	1.43538	0.915449	0.239747	0.754634	0.679	Acp1/Csnk2b/Iqgap1/Myl12a/Pdcd10/Snai1	6
Cellular Processes	Cellular community - eukaryotes	mmu04530	Tight junction - Mus musculus (house mouse)	10/435	170/9574	0.0588235	1.29466	0.845681	0.244744	0.754634	0.679	Arpc1a/Arpc3/Msn/Myh9/Myl12a/Myl6/Ppp2ca/Ppp2cb/Ppp2r1a/Ybx3	10
Organismal Systems	Endocrine system	mmu04918	Thyroid hormone synthesis - Mus musculus (house mouse)	5/435	74/9574	0.0675676	1.48711	0.917695	0.245519	0.754634	0.679	Atf4/Atp1a1/Itpr3/Pdia4/Ttr	5
Metabolism	Amino acid metabolism	mmu00220	Arginine biosynthesis - Mus musculus (house mouse)	2/435	21/9574	0.0952381	2.09611	1.09702	0.246875	0.754634	0.679	Glud1/Got2	2
Metabolism	Global and overview maps	mmu01250	Biosynthesis of nucleotide sugars - Mus musculus (house mouse)	3/435	38/9574	0.0789474	1.73757	0.993871	0.247869	0.754634	0.679	Galk1/Hk1/Pgm2	3
Metabolism	Nucleotide metabolism	mmu00240	Pyrimidine metabolism - Mus musculus (house mouse)	4/435	56/9574	0.0714286	1.57209	0.936702	0.249275	0.754634	0.679	Cmpk1/Nme2/Uck2/Upp1	4
Cellular Processes	Cell growth and death	mmu04115	p53 signaling pathway - Mus musculus (house mouse)	5/435	75/9574	0.0666667	1.46728	0.886315	0.254137	0.754634	0.679	Ccnd3/Fas/Gadd45a/Shisa5/Siva1	5
Organismal Systems	Digestive system	mmu04971	Gastric acid secretion - Mus musculus (house mouse)	5/435	75/9574	0.0666667	1.46728	0.886315	0.254137	0.754634	0.679	Atp1a1/Calm1/Calm3/Gnai2/Itpr3	5
Human Diseases	Cancer: specific types	mmu05214	Glioma - Mus musculus (house mouse)	5/435	75/9574	0.0666667	1.46728	0.886315	0.254137	0.754634	0.679	Bak1/Calm1/Calm3/Gadd45a/Map2k2	5
Environmental Information Processing	Signal transduction	mmu04022	cGMP-PKG signaling pathway - Mus musculus (house mouse)	10/435	172/9574	0.0581395	1.2796	0.807267	0.255923	0.754634	0.679	Atf4/Atp1a1/Bad/Calm1/Calm3/Gnai2/Itpr3/Map2k2/Vdac1/Vdac3	10
Organismal Systems	Endocrine system	mmu04923	Regulation of lipolysis in adipocytes - Mus musculus (house mouse)	4/435	57/9574	0.0701754	1.5445	0.899515	0.259344	0.754634	0.679	Gnai2/Lipe/Npy/Pnpla2	4
Metabolism	Amino acid metabolism	mmu00250	Alanine, aspartate and glutamate metabolism - Mus musculus (house mouse)	3/435	39/9574	0.0769231	1.69302	0.946093	0.260251	0.754634	0.679	Asns/Glud1/Got2	3
Human Diseases	Immune disease	mmu05320	Autoimmune thyroid disease - Mus musculus (house mouse)	5/435	76/9574	0.0657895	1.44797	0.855386	0.262829	0.754634	0.679	Fas/H2-D1/H2-Eb1/H2-K1/H2-T23	5
Organismal Systems	Excretory system	mmu04964	Proximal tubule bicarbonate reclamation - Mus musculus (house mouse)	2/435	22/9574	0.0909091	2.00084	1.02529	0.263997	0.754634	0.679	Atp1a1/Glud1	2
Genetic Information Processing	Replication and repair	mmu03420	Nucleotide excision repair - Mus musculus (house mouse)	4/435	58/9574	0.0689655	1.51788	0.863041	0.269491	0.754964	0.679297	Pole3/Polr2d/Polr2e/Polr2g	4
Human Diseases	Cancer: specific types	mmu05213	Endometrial cancer - Mus musculus (house mouse)	4/435	58/9574	0.0689655	1.51788	0.863041	0.269491	0.754964	0.679297	Bad/Bak1/Gadd45a/Map2k2	4
Human Diseases	Infectious disease: bacterial	mmu05133	Pertussis - Mus musculus (house mouse)	5/435	77/9574	0.0649351	1.42917	0.824896	0.271588	0.754964	0.679297	Calm1/Calm3/Gnai2/Il6/Tirap	5
Human Diseases	Infectious disease: viral	mmu05165	Human papillomavirus infection - Mus musculus (house mouse)	19/435	359/9574	0.0529248	1.16483	0.694481	0.277616	0.764706	0.688062	Bad/Bak1/Bcap31/Ccnd3/Cdkn1b/Col9a3/Fas/H2-D1/H2-K1/H2-T23/Isg15/Map2k2/Oasl2/Ppp2ca/Ppp2cb/Ppp2r1a/Psmc1/Pxn/Stat1	19
Metabolism	Metabolism of terpenoids and polyketides	mmu00900	Terpenoid backbone biosynthesis - Mus musculus (house mouse)	2/435	23/9574	0.0869565	1.91384	0.957261	0.281122	0.767388	0.690476	Mvd/Nus1	2
Cellular Processes	Cell growth and death	mmu04110	Cell cycle - Mus musculus (house mouse)	9/435	157/9574	0.0573248	1.26167	0.721228	0.284702	0.77022	0.693024	Anapc16/Ccnd3/Cdkn1b/Gadd45a/Ppp2ca/Ppp2cb/Ppp2r1a/Ywhab/Ywhae	9
Cellular Processes	Cell motility	mmu04814	Motor proteins - Mus musculus (house mouse)	11/435	198/9574	0.0555556	1.22273	0.69092	0.289412	0.776035	0.698256	Actr1a/Dctn3/Dynll1/Dynlrb1/Dynlt1b/Myh9/Myl12a/Myl6/Myo1c/Tubb4b/Tubb6	11
Organismal Systems	Environmental adaptation	mmu04713	Circadian entrainment - Mus musculus (house mouse)	6/435	99/9574	0.0606061	1.33389	0.728537	0.2942	0.781953	0.703582	Calm1/Calm3/Gnai2/Gnb1/Gng5/Itpr3	6
Human Diseases	Infectious disease: bacterial	mmu05152	Tuberculosis - Mus musculus (house mouse)	10/435	180/9574	0.0555556	1.22273	0.658135	0.302203	0.79105	0.711766	Bad/Calm1/Calm3/H2-Eb1/Il6/Irak2/Jak2/Rab5c/Stat1/Tirap	10
Organismal Systems	Endocrine system	mmu04910	Insulin signaling pathway - Mus musculus (house mouse)	8/435	140/9574	0.0571429	1.25767	0.670033	0.304085	0.79105	0.711766	Bad/Calm1/Calm3/Hk1/Lipe/Map2k2/Prkar1a/Rps6	8
Human Diseases	Endocrine and metabolic disease	mmu04933	AGE-RAGE signaling pathway in diabetic complications - Mus musculus (house mouse)	6/435	101/9574	0.0594059	1.30748	0.677718	0.310214	0.79105	0.711766	Cdkn1b/Edn1/Il6/Jak2/Stat1/Stat3	6
Metabolism	Glycan biosynthesis and metabolism	mmu00513	Various types of N-glycan biosynthesis - Mus musculus (house mouse)	3/435	43/9574	0.0697674	1.53553	0.767829	0.3104	0.79105	0.711766	Dad1/Rpn1/Rpn2	3
Human Diseases	Immune disease	mmu05321	Inflammatory bowel disease - Mus musculus (house mouse)	4/435	62/9574	0.0645161	1.41995	0.723727	0.310676	0.79105	0.711766	H2-Eb1/Il6/Stat1/Stat3	4
Environmental Information Processing	Signal transduction	mmu04024	cAMP signaling pathway - Mus musculus (house mouse)	12/435	224/9574	0.0535714	1.17906	0.591624	0.320107	0.808271	0.727262	Atp1a1/Bad/Calm1/Calm3/Edn1/Fxyd1/Gnai2/Lipe/Map2k2/Npy/Orai1/Ppp1r1b	12
Organismal Systems	Circulatory system	mmu04270	Vascular smooth muscle contraction - Mus musculus (house mouse)	8/435	144/9574	0.0555556	1.22273	0.587529	0.331318	0.823989	0.741404	Adora2b/Calm1/Calm3/Edn1/Itpr3/Map2k2/Myh9/Myl6	8
Metabolism	Metabolism of cofactors and vitamins	mmu00790	Folate biosynthesis - Mus musculus (house mouse)	2/435	26/9574	0.0769231	1.69302	0.771956	0.332171	0.823989	0.741404	Gch1/Mocs1	2
Organismal Systems	Immune system	mmu04620	Toll-like receptor signaling pathway - Mus musculus (house mouse)	6/435	104/9574	0.0576923	1.26976	0.603449	0.334491	0.823989	0.741404	Il6/Irf7/Map2k2/Map2k4/Stat1/Tirap	6
Genetic Information Processing	Translation	mmu03008	Ribosome biogenesis in eukaryotes - Mus musculus (house mouse)	7/435	125/9574	0.056	1.23251	0.570863	0.340734	0.832599	0.749151	Csnk2b/Eif6/Imp3/Nhp2/Rrp7a/Sbds/Utp14a	7
Metabolism	Glycan biosynthesis and metabolism	mmu00601	Glycosphingolipid biosynthesis - lacto and neolacto series - Mus musculus (house mouse)	2/435	27/9574	0.0740741	1.63031	0.715521	0.348981	0.845929	0.761145	B3gnt5/St3gal6	2
Cellular Processes	Cellular community - eukaryotes	mmu04540	Gap junction - Mus musculus (house mouse)	5/435	86/9574	0.0581395	1.2796	0.568231	0.352503	0.847686	0.762726	Gnai2/Itpr3/Map2k2/Tubb4b/Tubb6	5
Environmental Information Processing	Signal transduction	mmu04064	NF-kappa B signaling pathway - Mus musculus (house mouse)	6/435	107/9574	0.0560748	1.23416	0.531396	0.358981	0.854108	0.768504	Birc3/Csnk2b/Gadd45a/Ltbr/Nfkb2/Tirap	6
Metabolism	Metabolism of cofactors and vitamins	mmu00860	Porphyrin metabolism - Mus musculus (house mouse)	3/435	47/9574	0.0638298	1.40484	0.606982	0.360811	0.854108	0.768504	Alas1/Cp/Fth1	3
Human Diseases	Cancer: specific types	mmu05210	Colorectal cancer - Mus musculus (house mouse)	5/435	88/9574	0.0568182	1.25052	0.515069	0.370749	0.870201	0.782984	Bad/Bak1/Gadd45a/Map2k2/Ralb	5
Human Diseases	Substance dependence	mmu05030	Cocaine addiction - Mus musculus (house mouse)	3/435	48/9574	0.0625	1.37557	0.56909	0.373354	0.870201	0.782984	Atf4/Gnai2/Ppp1r1b	3
Organismal Systems	Endocrine system	mmu04926	Relaxin signaling pathway - Mus musculus (house mouse)	7/435	130/9574	0.0538462	1.18511	0.463601	0.378162	0.874235	0.786614	Atf4/Edn1/Gnai2/Gnb1/Gng5/Map2k2/Map2k4	7
Human Diseases	Drug resistance: antineoplastic	mmu01523	Antifolate resistance - Mus musculus (house mouse)	2/435	29/9574	0.0689655	1.51788	0.609334	0.382143	0.874235	0.786614	Folr1/Il6	2
Human Diseases	Substance dependence	mmu05031	Amphetamine addiction - Mus musculus (house mouse)	4/435	69/9574	0.057971	1.2759	0.501779	0.38374	0.874235	0.786614	Atf4/Calm1/Calm3/Ppp1r1b	4
Human Diseases	Cancer: specific types	mmu05211	Renal cell carcinoma - Mus musculus (house mouse)	4/435	70/9574	0.0571429	1.25767	0.472037	0.394155	0.89126	0.801933	Bad/Elob/Hif1a/Map2k2	4
Organismal Systems	Immune system	mmu04625	C-type lectin receptor signaling pathway - Mus musculus (house mouse)	6/435	112/9574	0.0535714	1.17906	0.415858	0.399993	0.897762	0.807783	Calm1/Calm3/Il6/Itpr3/Nfkb2/Stat1	6
Organismal Systems	Nervous system	mmu04725	Cholinergic synapse - Mus musculus (house mouse)	6/435	113/9574	0.0530973	1.16863	0.393391	0.408191	0.901289	0.810957	Atf4/Gnai2/Gnb1/Gng5/Itpr3/Jak2	6
Organismal Systems	Endocrine system	mmu04915	Estrogen signaling pathway - Mus musculus (house mouse)	7/435	134/9574	0.0522388	1.14973	0.380808	0.40824	0.901289	0.810957	Atf4/Calm1/Calm3/Gnai2/Hspa8/Itpr3/Map2k2	7
Organismal Systems	Circulatory system	mmu04261	Adrenergic signaling in cardiomyocytes - Mus musculus (house mouse)	8/435	156/9574	0.0512821	1.12868	0.35351	0.41472	0.901289	0.810957	Atf4/Atp1a1/Calm1/Calm3/Gnai2/Ppp2ca/Ppp2cb/Ppp2r1a	8
Human Diseases	Cancer: specific types	mmu05218	Melanoma - Mus musculus (house mouse)	4/435	72/9574	0.0555556	1.22273	0.413869	0.414896	0.901289	0.810957	Bad/Bak1/Gadd45a/Map2k2	4
Metabolism	Carbohydrate metabolism	mmu00520	Amino sugar and nucleotide sugar metabolism - Mus musculus (house mouse)	3/435	52/9574	0.0576923	1.26976	0.425536	0.422935	0.901289	0.810957	Galk1/Hk1/Pgm2	3
Human Diseases	Infectious disease: bacterial	mmu05135	Yersinia infection - Mus musculus (house mouse)	7/435	136/9574	0.0514706	1.13283	0.340355	0.423264	0.901289	0.810957	Arpc1a/Arpc3/Il6/Map2k2/Map2k4/Mefv/Pxn	7
Human Diseases	Cancer: specific types	mmu05222	Small cell lung cancer - Mus musculus (house mouse)	5/435	94/9574	0.0531915	1.1707	0.362842	0.425361	0.901289	0.810957	Bak1/Birc3/Cdkn1b/Gadd45a/Max	5
Human Diseases	Cardiovascular disease	mmu05416	Viral myocarditis - Mus musculus (house mouse)	5/435	94/9574	0.0531915	1.1707	0.362842	0.425361	0.901289	0.810957	Eif4g1/H2-D1/H2-Eb1/H2-K1/H2-T23	5
Cellular Processes	Cell growth and death	mmu04215	Apoptosis - multiple species - Mus musculus (house mouse)	2/435	32/9574	0.0625	1.37557	0.46427	0.430455	0.905749	0.81497	Bak1/Birc3	2
Organismal Systems	Endocrine system	mmu04917	Prolactin signaling pathway - Mus musculus (house mouse)	4/435	74/9574	0.0540541	1.18969	0.357363	0.435478	0.909999	0.818794	Jak2/Map2k2/Stat1/Stat3	4
Metabolism	Glycan biosynthesis and metabolism	mmu00510	N-Glycan biosynthesis - Mus musculus (house mouse)	3/435	54/9574	0.0555556	1.22273	0.358082	0.447235	0.928165	0.835139	Dad1/Rpn1/Rpn2	3
Metabolism	Amino acid metabolism	mmu00270	Cysteine and methionine metabolism - Mus musculus (house mouse)	3/435	55/9574	0.0545455	1.2005	0.325329	0.459231	0.946579	0.851707	Ahcy/Got2/Mdh2	3
Metabolism	Carbohydrate metabolism	mmu00500	Starch and sucrose metabolism - Mus musculus (house mouse)	2/435	35/9574	0.0571429	1.25767	0.333168	0.476691	0.961234	0.864894	Hk1/Pgm2	2
Metabolism	Glycan biosynthesis and metabolism	mmu00533	Glycosaminoglycan biosynthesis - keratan sulfate - Mus musculus (house mouse)	1/435	14/9574	0.0714286	1.57209	0.467321	0.478713	0.961234	0.864894	St3gal1	1
Organismal Systems	Endocrine system	mmu04916	Melanogenesis - Mus musculus (house mouse)	5/435	100/9574	0.05	1.10046	0.220315	0.479031	0.961234	0.864894	Calm1/Calm3/Edn1/Gnai2/Map2k2	5
Human Diseases	Cancer: specific types	mmu05215	Prostate cancer - Mus musculus (house mouse)	5/435	100/9574	0.05	1.10046	0.220315	0.479031	0.961234	0.864894	Atf4/Bad/Cdkn1b/Gstp1/Map2k2	5
Metabolism	Lipid metabolism	mmu00564	Glycerophospholipid metabolism - Mus musculus (house mouse)	5/435	101/9574	0.049505	1.08956	0.197411	0.487823	0.972437	0.874974	Cdipt/Lpcat4/Lypla2/Pisd/Plpp1	5
Environmental Information Processing	Signal transduction	mmu04370	VEGF signaling pathway - Mus musculus (house mouse)	3/435	58/9574	0.0517241	1.13841	0.230655	0.49452	0.976971	0.879053	Bad/Map2k2/Pxn	3
Metabolism	Glycan biosynthesis and metabolism	mmu00604	Glycosphingolipid biosynthesis - ganglio series - Mus musculus (house mouse)	1/435	15/9574	0.0666667	1.46728	0.395126	0.502433	0.976971	0.879053	St3gal1	1
Metabolism	Metabolism of cofactors and vitamins	mmu00730	Thiamine metabolism - Mus musculus (house mouse)	1/435	15/9574	0.0666667	1.46728	0.395126	0.502433	0.976971	0.879053	Acp1	1
Environmental Information Processing	Signal transduction	mmu04151	PI3K-Akt signaling pathway - Mus musculus (house mouse)	17/435	367/9574	0.0463215	1.0195	0.0831031	0.503453	0.976971	0.879053	Atf4/Bad/Ccnd3/Cdkn1b/Col9a3/Csf3/Gnb1/Gng5/Il6/Jak2/Map2k2/Ppp2ca/Ppp2cb/Ppp2r1a/Rps6/Ywhab/Ywhae	17
Metabolism	Metabolism of cofactors and vitamins	mmu00670	One carbon pool by folate - Mus musculus (house mouse)	2/435	37/9574	0.0540541	1.18969	0.252203	0.506219	0.976971	0.879053	Ahcy/Gcsh	2
Organismal Systems	Endocrine system	mmu04922	Glucagon signaling pathway - Mus musculus (house mouse)	5/435	104/9574	0.0480769	1.05813	0.130045	0.51387	0.98546	0.886692	Atf4/Calm1/Calm3/Itpr3/Sik1	5
Environmental Information Processing	Signal transduction	mmu04152	AMPK signaling pathway - Mus musculus (house mouse)	6/435	127/9574	0.0472441	1.0398	0.0985159	0.520566	0.989085	0.889953	Adipor2/Lipe/Ppp2ca/Ppp2cb/Ppp2r1a/Rab2a	6
Environmental Information Processing	Signal transduction	mmu04012	ErbB signaling pathway - Mus musculus (house mouse)	4/435	84/9574	0.047619	1.04806	0.0965121	0.534488	0.989085	0.889953	Bad/Cdkn1b/Map2k2/Map2k4	4
Human Diseases	Infectious disease: parasitic	mmu05143	African trypanosomiasis - Mus musculus (house mouse)	2/435	39/9574	0.0512821	1.12868	0.175667	0.534643	0.989085	0.889953	Fas/Il6	2
Metabolism	Global and overview maps	mmu01212	Fatty acid metabolism - Mus musculus (house mouse)	3/435	62/9574	0.0483871	1.06496	0.111952	0.53971	0.989085	0.889953	Acaa1a/Elovl1/Elovl5	3
Metabolism	Metabolism of other amino acids	mmu00450	Selenocompound metabolism - Mus musculus (house mouse)	1/435	17/9574	0.0588235	1.29466	0.265278	0.54669	0.989085	0.889953	Mars1	1
Metabolism	Glycan biosynthesis and metabolism	mmu00603	Glycosphingolipid biosynthesis - globo and isoglobo series - Mus musculus (house mouse)	1/435	17/9574	0.0588235	1.29466	0.265278	0.54669	0.989085	0.889953	St3gal1	1
Metabolism	Energy metabolism	mmu00910	Nitrogen metabolism - Mus musculus (house mouse)	1/435	17/9574	0.0588235	1.29466	0.265278	0.54669	0.989085	0.889953	Glud1	1
Metabolism	Amino acid metabolism	mmu00260	Glycine, serine and threonine metabolism - Mus musculus (house mouse)	2/435	40/9574	0.05	1.10046	0.138901	0.548429	0.989085	0.889953	Alas1/Gcsh	2
Genetic Information Processing	Information processing in viruses	mmu03250	Viral life cycle - HIV-1 - Mus musculus (house mouse)	3/435	63/9574	0.047619	1.04806	0.0834896	0.550642	0.989085	0.889953	Bst2/Chmp4b/Supt4a	3
Organismal Systems	Digestive system	mmu04970	Salivary secretion - Mus musculus (house mouse)	4/435	87/9574	0.045977	1.01192	0.0243603	0.562498	0.989085	0.889953	Atp1a1/Calm1/Calm3/Itpr3	4
Environmental Information Processing	Signal transduction	mmu04068	FoxO signaling pathway - Mus musculus (house mouse)	6/435	133/9574	0.0451128	0.992896	-0.0179985	0.566208	0.989085	0.889953	Cdkn1b/Gadd45a/Il6/Map2k2/Sod2/Stat3	6
Metabolism	Lipid metabolism	mmu00120	Primary bile acid biosynthesis - Mus musculus (house mouse)	1/435	18/9574	0.0555556	1.22273	0.206349	0.567323	0.989085	0.889953	Ch25h	1
Organismal Systems	Immune system	mmu04658	Th1 and Th2 cell differentiation - Mus musculus (house mouse)	4/435	88/9574	0.0454545	1.00042	0.000859344	0.571629	0.989085	0.889953	H2-Eb1/Jak2/Nfkbie/Stat1	4
Metabolism	Nucleotide metabolism	mmu00230	Purine metabolism - Mus musculus (house mouse)	6/435	134/9574	0.0447761	0.985486	-0.0369115	0.573612	0.989085	0.889953	Aprt/Impdh2/Itpa/Nme2/Pgm2/Pnp	6
Environmental Information Processing	Signal transduction	mmu04390	Hippo signaling pathway - Mus musculus (house mouse)	7/435	158/9574	0.0443038	0.975091	-0.0688767	0.581965	0.989085	0.889953	Birc3/Ccnd3/Ppp2ca/Ppp2cb/Ppp2r1a/Ywhab/Ywhae	7
Human Diseases	Cancer: overview	mmu05205	Proteoglycans in cancer - Mus musculus (house mouse)	9/435	204/9574	0.0441176	0.970994	-0.0913595	0.5847	0.989085	0.889953	Fas/Hif1a/Iqgap1/Itpr3/Map2k2/Msn/Pxn/Rps6/Stat3	9
Metabolism	Metabolism of cofactors and vitamins	mmu00785	Lipoic acid metabolism - Mus musculus (house mouse)	1/435	19/9574	0.0526316	1.15838	0.150757	0.587019	0.989085	0.889953	Gcsh	1
Organismal Systems	Digestive system	mmu04975	Fat digestion and absorption - Mus musculus (house mouse)	2/435	43/9574	0.0465116	1.02368	0.0339571	0.588047	0.989085	0.889953	Got2/Plpp1	2
Genetic Information Processing	Chromosome	mmu03082	ATP-dependent chromatin remodeling - Mus musculus (house mouse)	6/435	136/9574	0.0441176	0.970994	-0.0743255	0.588233	0.989085	0.889953	Cdk2ap1/Ino80c/Mbd2/Morf4l2/Pole3/Znhit1	6
Metabolism	Carbohydrate metabolism	mmu00010	Glycolysis / Gluconeogenesis - Mus musculus (house mouse)	3/435	67/9574	0.0447761	0.985486	-0.0260083	0.592793	0.989085	0.889953	Gapdh/Hk1/Pgm2	3
Genetic Information Processing	Transcription	mmu03022	Basal transcription factors - Mus musculus (house mouse)	2/435	44/9574	0.0454545	1.00042	0.000606244	0.600667	0.989085	0.889953	Gtf2f1/Gtf2f2	2
Organismal Systems	Excretory system	mmu04962	Vasopressin-regulated water reabsorption - Mus musculus (house mouse)	2/435	44/9574	0.0454545	1.00042	0.000606244	0.600667	0.989085	0.889953	Dynll1/Rab5c	2
Human Diseases	Substance dependence	mmu05034	Alcoholism - Mus musculus (house mouse)	9/435	207/9574	0.0434783	0.956922	-0.136699	0.60241	0.989085	0.889953	Adora2b/Atf4/Calm1/Calm3/Gnai2/Gnb1/Gng5/Npy/Ppp1r1b	9
Human Diseases	Endocrine and metabolic disease	mmu04934	Cushing syndrome - Mus musculus (house mouse)	7/435	162/9574	0.0432099	0.951015	-0.137184	0.60859	0.989085	0.889953	Aip/Atf4/Cdkn1b/Gnai2/Itpr3/Map2k2/Orai1	7
Organismal Systems	Nervous system	mmu04724	Glutamatergic synapse - Mus musculus (house mouse)	5/435	116/9574	0.0431034	0.948672	-0.121339	0.611784	0.989085	0.889953	Gnai2/Gnb1/Gng5/Itpr3/Ncdn	5
Human Diseases	Cancer: overview	mmu05230	Central carbon metabolism in cancer - Mus musculus (house mouse)	3/435	69/9574	0.0434783	0.956922	-0.078348	0.612886	0.989085	0.889953	Hif1a/Hk1/Map2k2	3
Human Diseases	Infectious disease: parasitic	mmu05140	Leishmaniasis - Mus musculus (house mouse)	3/435	70/9574	0.0428571	0.943251	-0.103961	0.62268	0.989085	0.889953	H2-Eb1/Jak2/Stat1	3
Human Diseases	Cancer: specific types	mmu05221	Acute myeloid leukemia - Mus musculus (house mouse)	3/435	70/9574	0.0428571	0.943251	-0.103961	0.62268	0.989085	0.889953	Bad/Map2k2/Stat3	3
Metabolism	Amino acid metabolism	mmu00360	Phenylalanine metabolism - Mus musculus (house mouse)	1/435	21/9574	0.047619	1.04806	0.0480967	0.623768	0.989085	0.889953	Got2	1
Metabolism	Glycan biosynthesis and metabolism	mmu00532	Glycosaminoglycan biosynthesis - chondroitin sulfate / dermatan sulfate - Mus musculus (house mouse)	1/435	21/9574	0.047619	1.04806	0.0480967	0.623768	0.989085	0.889953	Chpf	1
		mmu03273	Virion - Lassa virus and SFTS virus - Mus musculus (house mouse)	1/435	21/9574	0.047619	1.04806	0.0480967	0.623768	0.989085	0.889953	Myh9	1
Organismal Systems	Immune system	mmu04610	Complement and coagulation cascades - Mus musculus (house mouse)	4/435	94/9574	0.0425532	0.936562	-0.134844	0.624088	0.989085	0.889953	A2m/Cfb/Clu/Serpinb2	4
Genetic Information Processing	Translation	mmu03013	Nucleocytoplasmic transport - Mus musculus (house mouse)	5/435	118/9574	0.0423729	0.932593	-0.160735	0.626956	0.989085	0.889953	Eif4a3/Magoh/Ncbp1/Sumo1/Sumo3	5
Genetic Information Processing	Replication and repair	mmu03410	Base excision repair - Mus musculus (house mouse)	2/435	47/9574	0.0425532	0.936562	-0.0951137	0.636772	0.989085	0.889953	Parp3/Pole3	2
Environmental Information Processing	Signal transduction	mmu04070	Phosphatidylinositol signaling system - Mus musculus (house mouse)	4/435	96/9574	0.0416667	0.91705	-0.178203	0.640645	0.989085	0.889953	Calm1/Calm3/Cdipt/Itpr3	4
Organismal Systems	Endocrine system	mmu04927	Cortisol synthesis and secretion - Mus musculus (house mouse)	3/435	72/9574	0.0416667	0.91705	-0.154133	0.641756	0.989085	0.889953	Atf4/Itpr3/Orai1	3
Organismal Systems	Immune system	mmu04650	Natural killer cell mediated cytotoxicity - Mus musculus (house mouse)	5/435	120/9574	0.0416667	0.91705	-0.199489	0.641767	0.989085	0.889953	Fas/H2-D1/H2-K1/H2-T23/Map2k2	5
Organismal Systems	Endocrine system	mmu04919	Thyroid hormone signaling pathway - Mus musculus (house mouse)	5/435	120/9574	0.0416667	0.91705	-0.199489	0.641767	0.989085	0.889953	Atp1a1/Bad/Hif1a/Map2k2/Stat1	5
Metabolism	Lipid metabolism	mmu00565	Ether lipid metabolism - Mus musculus (house mouse)	2/435	48/9574	0.0416667	0.91705	-0.12569	0.648225	0.989085	0.889953	Lpcat4/Plpp1	2
Metabolism	Metabolism of other amino acids	mmu00480	Glutathione metabolism - Mus musculus (house mouse)	3/435	73/9574	0.0410959	0.904487	-0.178713	0.651036	0.989085	0.889953	Gpx4/Gstp1/Mgst1	3
Organismal Systems	Immune system	mmu04622	RIG-I-like receptor signaling pathway - Mus musculus (house mouse)	3/435	73/9574	0.0410959	0.904487	-0.178713	0.651036	0.989085	0.889953	Ifih1/Irf7/Isg15	3
Organismal Systems	Immune system	mmu04062	Chemokine signaling pathway - Mus musculus (house mouse)	8/435	193/9574	0.0414508	0.912298	-0.268523	0.655652	0.989085	0.889953	Bad/Gnai2/Gnb1/Gng5/Jak2/Pxn/Stat1/Stat3	8
Organismal Systems	Immune system	mmu04660	T cell receptor signaling pathway - Mus musculus (house mouse)	5/435	122/9574	0.0409836	0.902016	-0.237625	0.656208	0.989085	0.889953	Map2k2/Nfkbie/Ppp2ca/Ppp2cb/Ppp2r1a	5
Organismal Systems	Digestive system	mmu04973	Carbohydrate digestion and absorption - Mus musculus (house mouse)	2/435	49/9574	0.0408163	0.898335	-0.155653	0.65939	0.989085	0.889953	Atp1a1/Hk1	2
Environmental Information Processing	Signal transduction	mmu04630	JAK-STAT signaling pathway - Mus musculus (house mouse)	7/435	171/9574	0.0409357	0.900961	-0.285095	0.665037	0.989992	0.890769	Ccnd3/Crlf2/Csf3/Il6/Jak2/Stat1/Stat3	7
Organismal Systems	Digestive system	mmu04979	Cholesterol metabolism - Mus musculus (house mouse)	2/435	50/9574	0.04	0.880368	-0.18503	0.67027	0.989992	0.890769	Vdac1/Vdac3	2
Metabolism	Glycan biosynthesis and metabolism	mmu00534	Glycosaminoglycan biosynthesis - heparan sulfate / heparin - Mus musculus (house mouse)	1/435	24/9574	0.0416667	0.91705	-0.0887648	0.672863	0.989992	0.890769	Ndst1	1
Environmental Information Processing	Signal transduction	mmu04071	Sphingolipid signaling pathway - Mus musculus (house mouse)	5/435	126/9574	0.0396825	0.873381	-0.312129	0.683954	0.989992	0.890769	Gnai2/Map2k2/Ppp2ca/Ppp2cb/Ppp2r1a	5
Human Diseases	Infectious disease: bacterial	mmu05100	Bacterial invasion of epithelial cells - Mus musculus (house mouse)	3/435	77/9574	0.038961	0.857501	-0.273894	0.686433	0.989992	0.890769	Arpc1a/Arpc3/Pxn	3
Metabolism	Lipid metabolism	mmu00592	alpha-Linolenic acid metabolism - Mus musculus (house mouse)	1/435	25/9574	0.04	0.880368	-0.130665	0.687764	0.989992	0.890769	Acaa1a	1
Human Diseases	Immune disease	mmu05310	Asthma - Mus musculus (house mouse)	1/435	25/9574	0.04	0.880368	-0.130665	0.687764	0.989992	0.890769	H2-Eb1	1
Environmental Information Processing	Membrane transport	mmu02010	ABC transporters - Mus musculus (house mouse)	2/435	52/9574	0.0384615	0.846508	-0.242127	0.691184	0.989992	0.890769	Tap1/Tap2	2
Organismal Systems	Endocrine system	mmu04921	Oxytocin signaling pathway - Mus musculus (house mouse)	6/435	154/9574	0.038961	0.857501	-0.388925	0.706917	0.989992	0.890769	Calm1/Calm3/Gnai2/Itpr3/Map2k2/Myl6	6
Environmental Information Processing	Signaling molecules and interaction	mmu04514	Cell adhesion molecules - Mus musculus (house mouse)	7/435	179/9574	0.0391061	0.860695	-0.410454	0.710822	0.989992	0.890769	Cd274/H2-D1/H2-Eb1/H2-K1/H2-T23/Madcam1/Vcan	7
Metabolism	Amino acid metabolism	mmu00330	Arginine and proline metabolism - Mus musculus (house mouse)	2/435	54/9574	0.037037	0.815155	-0.29717	0.710994	0.989992	0.890769	Aldh18a1/Got2	2
Human Diseases	Cancer: overview	mmu05207	Chemical carcinogenesis - receptor activation - Mus musculus (house mouse)	9/435	228/9574	0.0394737	0.868784	-0.437482	0.714841	0.989992	0.890769	Aip/Atf4/Bad/Ccnd3/Gnai2/Jak2/Map2k2/Mgst1/Stat3	9
		mmu04981	Folate transport and metabolism - Mus musculus (house mouse)	1/435	27/9574	0.037037	0.815155	-0.209833	0.715565	0.989992	0.890769	Folr1	1
Metabolism	Lipid metabolism	mmu00600	Sphingolipid metabolism - Mus musculus (house mouse)	2/435	55/9574	0.0363636	0.800334	-0.323973	0.720494	0.989992	0.890769	Plpp1/Ugcg	2
		mmu04820	Cytoskeleton in muscle cells - Mus musculus (house mouse)	9/435	232/9574	0.0387931	0.853805	-0.491786	0.733723	0.989992	0.890769	Atp1a1/Col9a3/Fbn1/Myh9/Plec/Tmem43/Tmod3/Vcan/Vim	9
Organismal Systems	Immune system	mmu04662	B cell receptor signaling pathway - Mus musculus (house mouse)	3/435	84/9574	0.0357143	0.786043	-0.429688	0.74179	0.989992	0.890769	Ifitm1/Map2k2/Nfkbie	3
Environmental Information Processing	Signal transduction	mmu04350	TGF-beta signaling pathway - Mus musculus (house mouse)	4/435	110/9574	0.0363636	0.800334	-0.459496	0.742803	0.989992	0.890769	Fbn1/Ppp2ca/Ppp2cb/Ppp2r1a	4
Human Diseases	Endocrine and metabolic disease	mmu04931	Insulin resistance - Mus musculus (house mouse)	4/435	110/9574	0.0363636	0.800334	-0.459496	0.742803	0.989992	0.890769	Il6/Nr1h2/Nr1h3/Stat3	4
Cellular Processes	Cell motility	mmu04810	Regulation of actin cytoskeleton - Mus musculus (house mouse)	9/435	234/9574	0.0384615	0.846508	-0.51861	0.742845	0.989992	0.890769	Arpc1a/Arpc3/Iqgap1/Map2k2/Msn/Myh9/Myl12a/Pxn/Rgcc	9
Organismal Systems	Endocrine system	mmu04911	Insulin secretion - Mus musculus (house mouse)	3/435	86/9574	0.0348837	0.767763	-0.471969	0.756105	0.989992	0.890769	Atf4/Atp1a1/Itpr3	3
Cellular Processes	Transport and catabolism	mmu04146	Peroxisome - Mus musculus (house mouse)	3/435	87/9574	0.0344828	0.758938	-0.492769	0.76302	0.989992	0.890769	Acaa1a/Prdx1/Sod2	3
Organismal Systems	Aging	mmu04213	Longevity regulating pathway - multiple species - Mus musculus (house mouse)	2/435	61/9574	0.0327869	0.721613	-0.475855	0.772105	0.989992	0.890769	Hspa8/Sod2	2
Human Diseases	Endocrine and metabolic disease	mmu04936	Alcoholic liver disease - Mus musculus (house mouse)	5/435	141/9574	0.035461	0.780468	-0.572931	0.774191	0.989992	0.890769	Adipor2/Fas/Il6/Map2k4/Tirap	5
Metabolism	Glycan biosynthesis and metabolism	mmu00512	Mucin type O-glycan biosynthesis - Mus musculus (house mouse)	1/435	32/9574	0.03125	0.687787	-0.385945	0.774734	0.989992	0.890769	St3gal1	1
Metabolism	Lipid metabolism	mmu00590	Arachidonic acid metabolism - Mus musculus (house mouse)	3/435	89/9574	0.0337079	0.741883	-0.533719	0.776372	0.989992	0.890769	Gpx4/Ptges/Ptges2	3
Organismal Systems	Endocrine system	mmu03320	PPAR signaling pathway - Mus musculus (house mouse)	3/435	89/9574	0.0337079	0.741883	-0.533719	0.776372	0.989992	0.890769	Acaa1a/Fabp5/Nr1h3	3
Organismal Systems	Endocrine system	mmu04928	Parathyroid hormone synthesis, secretion and action - Mus musculus (house mouse)	4/435	116/9574	0.0344828	0.758938	-0.569873	0.779233	0.989992	0.890769	Atf4/Gnai2/Itpr3/Mmp14	4
Organismal Systems	Aging	mmu04211	Longevity regulating pathway - Mus musculus (house mouse)	3/435	90/9574	0.0333333	0.73364	-0.553878	0.782813	0.989992	0.890769	Adipor2/Atf4/Sod2	3
Organismal Systems	Nervous system	mmu04727	GABAergic synapse - Mus musculus (house mouse)	3/435	90/9574	0.0333333	0.73364	-0.553878	0.782813	0.989992	0.890769	Gnai2/Gnb1/Gng5	3
Genetic Information Processing	Folding, sorting and degradation	mmu04130	SNARE interactions in vesicular transport - Mus musculus (house mouse)	1/435	33/9574	0.030303	0.666945	-0.418114	0.785004	0.989992	0.890769	Vti1b	1
Metabolism	Lipid metabolism	mmu00561	Glycerolipid metabolism - Mus musculus (house mouse)	2/435	63/9574	0.031746	0.698705	-0.523442	0.787367	0.989992	0.890769	Plpp1/Pnpla2	2
Organismal Systems	Endocrine system	mmu04929	GnRH secretion - Mus musculus (house mouse)	2/435	63/9574	0.031746	0.698705	-0.523442	0.787367	0.989992	0.890769	Itpr3/Map2k2	2
Human Diseases	Cancer: specific types	mmu05217	Basal cell carcinoma - Mus musculus (house mouse)	2/435	63/9574	0.031746	0.698705	-0.523442	0.787367	0.989992	0.890769	Bak1/Gadd45a	2
Metabolism	Carbohydrate metabolism	mmu00030	Pentose phosphate pathway - Mus musculus (house mouse)	1/435	34/9574	0.0294118	0.647329	-0.449422	0.794806	0.989992	0.890769	Pgm2	1
Human Diseases	Substance dependence	mmu05032	Morphine addiction - Mus musculus (house mouse)	3/435	92/9574	0.0326087	0.717691	-0.593592	0.795238	0.989992	0.890769	Gnai2/Gnb1/Gng5	3
Organismal Systems	Immune system	mmu04670	Leukocyte transendothelial migration - Mus musculus (house mouse)	4/435	119/9574	0.0336134	0.739805	-0.623105	0.795859	0.989992	0.890769	Gnai2/Msn/Myl12a/Pxn	4
Human Diseases	Drug resistance: antineoplastic	mmu01522	Endocrine resistance - Mus musculus (house mouse)	3/435	93/9574	0.0322581	0.709974	-0.613155	0.801224	0.989992	0.890769	Bad/Cdkn1b/Map2k2	3
Organismal Systems	Immune system	mmu04657	IL-17 signaling pathway - Mus musculus (house mouse)	3/435	93/9574	0.0322581	0.709974	-0.613155	0.801224	0.989992	0.890769	Csf3/Il6/Lcn2	3
Organismal Systems	Immune system	mmu04640	Hematopoietic cell lineage - Mus musculus (house mouse)	3/435	94/9574	0.0319149	0.702421	-0.63253	0.807064	0.989992	0.890769	Csf3/H2-Eb1/Il6	3
Organismal Systems	Immune system	mmu04666	Fc gamma R-mediated phagocytosis - Mus musculus (house mouse)	3/435	94/9574	0.0319149	0.702421	-0.63253	0.807064	0.989992	0.890769	Arpc1a/Arpc3/Plpp1	3
Genetic Information Processing	Translation	mmu00970	Aminoacyl-tRNA biosynthesis - Mus musculus (house mouse)	2/435	66/9574	0.030303	0.666945	-0.592328	0.808573	0.989992	0.890769	Farsb/Mars1	2
Organismal Systems	Immune system	mmu04664	Fc epsilon RI signaling pathway - Mus musculus (house mouse)	2/435	66/9574	0.030303	0.666945	-0.592328	0.808573	0.989992	0.890769	Map2k2/Map2k4	2
Human Diseases	Cancer: overview	mmu05202	Transcriptional misregulation in cancer - Mus musculus (house mouse)	8/435	226/9574	0.0353982	0.779087	-0.733223	0.812477	0.989992	0.890769	Aspscr1/Bak1/Birc3/Cdkn1b/Etv6/Gadd45a/Il6/Max	8
Metabolism	Carbohydrate metabolism	mmu00051	Fructose and mannose metabolism - Mus musculus (house mouse)	1/435	36/9574	0.0277778	0.611367	-0.509662	0.813093	0.989992	0.890769	Hk1	1
Genetic Information Processing	Replication and repair	mmu03030	DNA replication - Mus musculus (house mouse)	1/435	36/9574	0.0277778	0.611367	-0.509662	0.813093	0.989992	0.890769	Pole3	1
Human Diseases	Cancer: specific types	mmu05225	Hepatocellular carcinoma - Mus musculus (house mouse)	6/435	175/9574	0.0342857	0.754601	-0.714777	0.813139	0.989992	0.890769	Bad/Bak1/Gadd45a/Gstp1/Map2k2/Mgst1	6
Environmental Information Processing	Signal transduction	mmu04072	Phospholipase D signaling pathway - Mus musculus (house mouse)	5/435	149/9574	0.033557	0.738564	-0.701678	0.813558	0.989992	0.890769	Arf1/Cyth1/Map2k2/Plpp1/Ralb	5
Cellular Processes	Cellular community - eukaryotes	mmu04510	Focal adhesion - Mus musculus (house mouse)	7/435	202/9574	0.0346535	0.762695	-0.74368	0.818136	0.991413	0.892047	Bad/Birc3/Capn2/Ccnd3/Col9a3/Myl12a/Pxn	7
Human Diseases	Cancer: overview	mmu05231	Choline metabolism in cancer - Mus musculus (house mouse)	3/435	98/9574	0.0306122	0.673751	-0.708222	0.828996	0.991413	0.892047	Hif1a/Map2k2/Plpp1	3
Organismal Systems	Excretory system	mmu04960	Aldosterone-regulated sodium reabsorption - Mus musculus (house mouse)	1/435	38/9574	0.0263158	0.579189	-0.567041	0.829754	0.991413	0.892047	Atp1a1	1
Organismal Systems	Immune system	mmu04611	Platelet activation - Mus musculus (house mouse)	4/435	126/9574	0.031746	0.698705	-0.742723	0.830742	0.991413	0.892047	Gnai2/Itpr3/Myl12a/Orai1	4
Metabolism	Global and overview maps	mmu01240	Biosynthesis of cofactors - Mus musculus (house mouse)	5/435	153/9574	0.0326797	0.719255	-0.763711	0.831085	0.991413	0.892047	Alas1/Cmpk1/Gch1/Mocs1/Nme2	5
Metabolism	Amino acid metabolism	mmu00350	Tyrosine metabolism - Mus musculus (house mouse)	1/435	40/9574	0.025	0.55023	-0.621874	0.844932	0.999051	0.89892	Got2	1
Metabolism	Xenobiotics biodegradation and metabolism	mmu00982	Drug metabolism - cytochrome P450 - Mus musculus (house mouse)	2/435	72/9574	0.0277778	0.611367	-0.722135	0.845413	0.999051	0.89892	Gstp1/Mgst1	2
Environmental Information Processing	Signal transduction	mmu04014	Ras signaling pathway - Mus musculus (house mouse)	8/435	236/9574	0.0338983	0.746074	-0.861698	0.84738	0.999051	0.89892	Bad/Calm1/Calm3/Gnb1/Gng5/Map2k2/Rab5c/Ralb	8
Human Diseases	Cancer: specific types	mmu05219	Bladder cancer - Mus musculus (house mouse)	1/435	41/9574	0.0243902	0.53681	-0.648419	0.852007	0.999552	0.899371	Map2k2	1
Metabolism	Metabolism of cofactors and vitamins	mmu00760	Nicotinate and nicotinamide metabolism - Mus musculus (house mouse)	1/435	43/9574	0.0232558	0.511842	-0.699914	0.865206	0.999552	0.899371	Pnp	1
Metabolism	Xenobiotics biodegradation and metabolism	mmu00980	Metabolism of xenobiotics by cytochrome P450 - Mus musculus (house mouse)	2/435	76/9574	0.0263158	0.579189	-0.80352	0.866272	0.999552	0.899371	Gstp1/Mgst1	2
Human Diseases	Infectious disease: parasitic	mmu05144	Malaria - Mus musculus (house mouse)	2/435	77/9574	0.025974	0.571667	-0.82329	0.871068	0.999552	0.899371	Csf3/Il6	2
Metabolism	Carbohydrate metabolism	mmu00620	Pyruvate metabolism - Mus musculus (house mouse)	1/435	44/9574	0.0227273	0.500209	-0.724916	0.871358	0.999552	0.899371	Mdh2	1
Organismal Systems	Nervous system	mmu04726	Serotonergic synapse - Mus musculus (house mouse)	4/435	136/9574	0.0294118	0.647329	-0.903687	0.871861	0.999552	0.899371	Gnai2/Gnb1/Gng5/Itpr3	4
Human Diseases	Infectious disease: parasitic	mmu05146	Amoebiasis - Mus musculus (house mouse)	3/435	108/9574	0.0277778	0.611367	-0.886111	0.874678	0.999552	0.899371	Il6/Prdx1/Rab5c	3
Environmental Information Processing	Signal transduction	mmu04010	MAPK signaling pathway - Mus musculus (house mouse)	10/435	299/9574	0.0334448	0.736093	-1.01146	0.879134	0.999552	0.899371	Atf4/Fas/Gadd45a/Hspa8/Map2k2/Map2k4/Map3k3/Max/Nfkb2/Rps6ka4	10
Human Diseases	Endocrine and metabolic disease	mmu04930	Type II diabetes mellitus - Mus musculus (house mouse)	1/435	48/9574	0.0208333	0.458525	-0.820471	0.893289	0.999552	0.899371	Hk1	1
Genetic Information Processing	Folding, sorting and degradation	mmu03018	RNA degradation - Mus musculus (house mouse)	2/435	83/9574	0.0240964	0.530342	-0.937528	0.896668	0.999552	0.899371	Exosc10/Exosc4	2
Environmental Information Processing	Signal transduction	mmu04020	Calcium signaling pathway - Mus musculus (house mouse)	8/435	255/9574	0.0313725	0.690485	-1.09292	0.899346	0.999552	0.899371	1810037I17Rik/Adora2b/Calm1/Calm3/Itpr3/Orai1/Vdac1/Vdac3	8
Human Diseases	Cancer: specific types	mmu05224	Breast cancer - Mus musculus (house mouse)	4/435	147/9574	0.0272109	0.59889	-1.06919	0.906875	0.999552	0.899371	Bak1/Gadd45a/Map2k2/Nfkb2	4
Genetic Information Processing	Chromosome	mmu03083	Polycomb repressive complex - Mus musculus (house mouse)	2/435	87/9574	0.0229885	0.505959	-1.0099	0.91102	0.999552	0.899371	Csnk2b/Max	2
Human Diseases	Immune disease	mmu05323	Rheumatoid arthritis - Mus musculus (house mouse)	2/435	87/9574	0.0229885	0.505959	-1.0099	0.91102	0.999552	0.899371	H2-Eb1/Il6	2
Metabolism	Lipid metabolism	mmu00071	Fatty acid degradation - Mus musculus (house mouse)	1/435	52/9574	0.0192308	0.423254	-0.909791	0.911489	0.999552	0.899371	Acaa1a	1
		mmu03272	Virion - Hepatitis viruses - Mus musculus (house mouse)	1/435	52/9574	0.0192308	0.423254	-0.909791	0.911489	0.999552	0.899371	Chmp4b	1
Human Diseases	Cancer: specific types	mmu05226	Gastric cancer - Mus musculus (house mouse)	4/435	150/9574	0.0266667	0.586912	-1.11247	0.914824	0.999552	0.899371	Bak1/Cdkn1b/Gadd45a/Map2k2	4
Human Diseases	Cancer: overview	mmu05204	Chemical carcinogenesis - DNA adducts - Mus musculus (house mouse)	2/435	90/9574	0.0222222	0.489093	-1.0624	0.920536	0.999552	0.899371	Gstp1/Mgst1	2
Environmental Information Processing	Signal transduction	mmu04015	Rap1 signaling pathway - Mus musculus (house mouse)	6/435	214/9574	0.0280374	0.61708	-1.23594	0.928596	0.999552	0.899371	Adora2b/Calm1/Calm3/Gnai2/Map2k2/Ralb	6
Organismal Systems	Endocrine system	mmu04914	Progesterone-mediated oocyte maturation - Mus musculus (house mouse)	2/435	93/9574	0.0215054	0.473316	-1.11348	0.92909	0.999552	0.899371	Anapc16/Gnai2	2
Metabolism	Amino acid metabolism	mmu00280	Valine, leucine and isoleucine degradation - Mus musculus (house mouse)	1/435	57/9574	0.0175439	0.386126	-1.01411	0.929945	0.999552	0.899371	Acaa1a	1
Environmental Information Processing	Signal transduction	mmu04150	mTOR signaling pathway - Mus musculus (house mouse)	4/435	158/9574	0.0253165	0.557195	-1.22441	0.933144	0.999552	0.899371	Lamtor5/Map2k2/Rps6/Rraga	4
Environmental Information Processing	Signal transduction	mmu04340	Hedgehog signaling pathway - Mus musculus (house mouse)	1/435	58/9574	0.0172414	0.379469	-1.03412	0.933147	0.999552	0.899371	Mgrn1	1
Environmental Information Processing	Signaling molecules and interaction	mmu04061	Viral protein interaction with cytokine and cytokine receptor - Mus musculus (house mouse)	2/435	95/9574	0.0210526	0.463351	-1.14681	0.934301	0.999552	0.899371	Il6/Ltbr	2
		mmu04081	Hormone signaling - Mus musculus (house mouse)	6/435	219/9574	0.0273973	0.602992	-1.29664	0.937517	0.999552	0.899371	Adipor2/Gnai2/Gnb1/Gng5/Jak2/Stat3	6
Organismal Systems	Sensory system	mmu04750	Inflammatory mediator regulation of TRP channels - Mus musculus (house mouse)	3/435	130/9574	0.0230769	0.507905	-1.23243	0.939169	0.999552	0.899371	Calm1/Calm3/Itpr3	3
Organismal Systems	Excretory system	mmu04961	Endocrine and other factor-regulated calcium reabsorption - Mus musculus (house mouse)	1/435	61/9574	0.0163934	0.360806	-1.09259	0.941903	0.999552	0.899371	Atp1a1	1
Human Diseases	Cardiovascular disease	mmu05410	Hypertrophic cardiomyopathy - Mus musculus (house mouse)	2/435	100/9574	0.02	0.440184	-1.22772	0.94579	0.999552	0.899371	Edn1/Il6	2
Environmental Information Processing	Signal transduction	mmu04330	Notch signaling pathway - Mus musculus (house mouse)	1/435	63/9574	0.015873	0.349352	-1.13037	0.947095	0.999552	0.899371	Ctbp1	1
Cellular Processes	Transport and catabolism	mmu04142	Lysosome - Mus musculus (house mouse)	3/435	136/9574	0.0220588	0.485497	-1.31837	0.950446	0.999552	0.899371	Ap1m1/Ap1s1/Ap3s1	3
Organismal Systems	Development and regeneration	mmu04380	Osteoclast differentiation - Mus musculus (house mouse)	3/435	136/9574	0.0220588	0.485497	-1.31837	0.950446	0.999552	0.899371	Itpr3/Nfkb2/Stat1	3
Cellular Processes	Cellular community - eukaryotes	mmu04550	Signaling pathways regulating pluripotency of stem cells - Mus musculus (house mouse)	3/435	140/9574	0.0214286	0.471626	-1.37397	0.956849	0.999552	0.899371	Jak2/Map2k2/Stat3	3
Organismal Systems	Digestive system	mmu04974	Protein digestion and absorption - Mus musculus (house mouse)	2/435	108/9574	0.0185185	0.407578	-1.35076	0.960291	0.999552	0.899371	Atp1a1/Col9a3	2
Environmental Information Processing	Signal transduction	mmu04310	Wnt signaling pathway - Mus musculus (house mouse)	4/435	175/9574	0.0228571	0.503067	-1.44742	0.960783	0.999552	0.899371	Cacybp/Ccnd3/Csnk2b/Ctbp1	4
Metabolism	Carbohydrate metabolism	mmu00562	Inositol phosphate metabolism - Mus musculus (house mouse)	1/435	72/9574	0.0138889	0.305683	-1.29014	0.965292	0.999552	0.899371	Cdipt	1
Organismal Systems	Development and regeneration	mmu04360	Axon guidance - Mus musculus (house mouse)	4/435	181/9574	0.0220994	0.486391	-1.52191	0.967692	0.999552	0.899371	Gnai2/Myl12a/Rnd1/Sema6b	4
Organismal Systems	Digestive system	mmu04972	Pancreatic secretion - Mus musculus (house mouse)	2/435	115/9574	0.0173913	0.382769	-1.45276	0.969863	0.999552	0.899371	Atp1a1/Itpr3	2
Human Diseases	Infectious disease: bacterial	mmu05150	Staphylococcus aureus infection - Mus musculus (house mouse)	2/435	128/9574	0.015625	0.343894	-1.63033	0.982078	0.999988	0.899764	Cfb/H2-Eb1	2
Environmental Information Processing	Signaling molecules and interaction	mmu04512	ECM-receptor interaction - Mus musculus (house mouse)	1/435	89/9574	0.011236	0.247294	-1.5564	0.984363	0.999988	0.899764	Col9a3	1
Organismal Systems	Sensory system	mmu04742	Taste transduction - Mus musculus (house mouse)	1/435	92/9574	0.0108696	0.23923	-1.59962	0.986417	0.999988	0.899764	Itpr3	1
Organismal Systems	Digestive system	mmu04976	Bile secretion - Mus musculus (house mouse)	1/435	101/9574	0.00990099	0.217913	-1.72382	0.991101	0.999988	0.899764	Atp1a1	1
Human Diseases	Immune disease	mmu05322	Systemic lupus erythematosus - Mus musculus (house mouse)	2/435	150/9574	0.0133333	0.293456	-1.90277	0.992701	0.999988	0.899764	H2-Eb1/Snrpb	2
Organismal Systems	Immune system	mmu04613	Neutrophil extracellular trap formation - Mus musculus (house mouse)	3/435	209/9574	0.0143541	0.315921	-2.18145	0.996624	0.999988	0.899764	Map2k2/Vdac1/Vdac3	3
Environmental Information Processing	Signaling molecules and interaction	mmu04060	Cytokine-cytokine receptor interaction - Mus musculus (house mouse)	5/435	294/9574	0.0170068	0.374306	-2.37728	0.997798	0.999988	0.899764	Crlf2/Csf3/Fas/Il6/Ltbr	5
Human Diseases	Cancer: overview	mmu05206	MicroRNAs in cancer - Mus musculus (house mouse)	5/435	303/9574	0.0165017	0.363188	-2.45747	0.998396	0.999988	0.899764	Bak1/Cdkn1b/Map2k2/Stat3/Vim	5
Environmental Information Processing	Signaling molecules and interaction	mmu04080	Neuroactive ligand-receptor interaction - Mus musculus (house mouse)	4/435	392/9574	0.0102041	0.224584	-3.42002	0.999988	0.999988	0.899764	Adora2b/Edn1/Npy/Ogfr	4

## Sheet: C2
category	subcategory	ID	Description	GeneRatio	BgRatio	RichFactor	FoldEnrichment	zScore	pvalue	p.adjust	qvalue	geneID	Count
Organismal Systems	Development and regeneration	mmu04380	Osteoclast differentiation - Mus musculus (house mouse)	20/413	136/9574	0.147059	3.40906	6.00765	1.37108e-06	0.000229357	0.000179125	Acp5/Akt1/Cyba/Fcgr4/Fosl1/Fosl2/Ifnar2/Lilra6/Lilrb4b/Mapk13/Ncf4/Pira1/Pira12/Pira13/Pira2/Pirb/Sirpb1a/Sirpb1b/Sirpb1c/Tnfrsf1a	20
Human Diseases	Infectious disease: viral	mmu05168	Herpes simplex virus 1 infection - Mus musculus (house mouse)	26/413	213/9574	0.122066	2.82968	5.73365	1.47972e-06	0.000229357	0.000179125	Akt1/Apaf1/Bax/Bcl2l1/C3/Ccl5/Cfp/Cycs/Eif2ak1/Eif2s1/Eif4ebp1/H2-T24/Ifnar2/Ikbke/Myd88/Oas2/Oas3/Pilra/Pilrb1/Pilrb2/Ppp1ca/Sp100/Tbk1/Tnfrsf1a/Tradd/Zc3hav1	26
Organismal Systems	Immune system	mmu04613	Neutrophil extracellular trap formation - Mus musculus (house mouse)	25/413	209/9574	0.119617	2.77292	5.50219	3.42217e-06	0.000278346	0.000217384	Actg1/Akt1/Aqp9/C3/Cyba/Cybb/Fcgr4/Fpr1/Fpr2/Gsdmd/H2aj/H3f3a/Itgam/Itgb2/Itgb2l/Macroh2a1/Mapk13/Ncf4/Padi4/Rac2/Raf1/Selplg/Slc25a5/Tlr8/Vdac2	25
Metabolism	Global and overview maps	mmu01200	Carbon metabolism - Mus musculus (house mouse)	18/413	122/9574	0.147541	3.42024	5.7122	4.41899e-06	0.000278346	0.000217384	Adpgk/Aldoa/Eno1/Eno1b/Esd/G6pdx/Gpi1/Pfkl/Pgam1/Pgd/Pgk1/Pkm/Rpe/Sdhb/Sdhd/Taldo1/Tkt/Tpi1	18
Metabolism	Carbohydrate metabolism	mmu00010	Glycolysis / Gluconeogenesis - Mus musculus (house mouse)	13/413	67/9574	0.19403	4.49792	6.10033	4.48945e-06	0.000278346	0.000217384	Adpgk/Aldh3b1/Aldoa/Eno1/Eno1b/Gpi1/Ldha/Pfkl/Pgam1/Pgk1/Pgm1/Pkm/Tpi1	13
Human Diseases	Endocrine and metabolic disease	mmu04932	Non-alcoholic fatty liver disease - Mus musculus (house mouse)	21/413	162/9574	0.12963	3.00502	5.46466	5.93653e-06	0.000298126	0.000232832	Adipor1/Akt1/Bax/Cox5b/Cox7c/Cox8a/Cycs/Eif2s1/Gsk3a/Mapk13/Mlx/Ndufa13/Ndufa2/Ndufb10/Ndufb8/Ndufs6/Prkaa1/Prkag1/Sdhb/Sdhd/Tnfrsf1a	21
Human Diseases	Cardiovascular disease	mmu05415	Diabetic cardiomyopathy - Mus musculus (house mouse)	25/413	217/9574	0.115207	2.67069	5.28549	6.73189e-06	0.000298126	0.000232832	Akt1/Atp5pb/Cox5b/Cox7c/Cox8a/Cyba/Cybb/G6pdx/Gsr/Gys1/Mapk13/Mmp9/Ncf4/Ndufa13/Ndufa2/Ndufb10/Ndufb8/Ndufs6/Ppp1ca/Pten/Rac2/Sdhb/Sdhd/Slc25a5/Vdac2	25
Metabolism	Carbohydrate metabolism	mmu00030	Pentose phosphate pathway - Mus musculus (house mouse)	9/413	34/9574	0.264706	6.13631	6.37006	9.50331e-06	0.000368253	0.0002876	Aldoa/G6pdx/Gpi1/Pfkl/Pgd/Pgm1/Rpe/Taldo1/Tkt	9
Human Diseases	Infectious disease: bacterial	mmu05132	Salmonella infection - Mus musculus (house mouse)	27/413	252/9574	0.107143	2.48374	5.06795	1.12683e-05	0.000388131	0.000303124	Actg1/Actr3/Akt1/Arpc1b/Arpc2/Bax/Cycs/Fbxo22/Flna/Gm5637/Gsdmd/Map2k3/Mapk13/Myd88/Myl12b/Pfn1/Pycard/Rab7/Raf1/Rhoa/Rhog/Ripk3/S100a10/Tnfrsf1a/Tradd/Tuba1c/Tuba4a	27
Organismal Systems	Immune system	mmu04670	Leukocyte transendothelial migration - Mus musculus (house mouse)	17/413	119/9574	0.142857	3.31166	5.38758	1.26469e-05	0.000392055	0.000306189	Actg1/Cldn1/Cxcr4/Cyba/Cybb/Ezr/Gnai3/Itgam/Itgb2/Itgb2l/Mapk13/Mmp9/Myl12b/Ncf4/Rac2/Rhoa/Vasp	17
Metabolism	Global and overview maps	mmu01230	Biosynthesis of amino acids - Mus musculus (house mouse)	13/413	79/9574	0.164557	3.81469	5.33365	2.91507e-05	0.000821521	0.000641595	Aldoa/Arg2/Ass1/Eno1/Eno1b/Pfkl/Pgam1/Pgk1/Pkm/Rpe/Taldo1/Tkt/Tpi1	13
Human Diseases	Neurodegenerative disease	mmu05020	Prion disease - Mus musculus (house mouse)	27/413	273/9574	0.0989011	2.29269	4.60084	4.73799e-05	0.00122398	0.000955911	Apaf1/Atf6b/Atp5pb/Bax/Ccl5/Cox5b/Cox7c/Cox8a/Cyba/Cybb/Cycs/Eif2s1/Mapk13/Ncf4/Ndufa13/Ndufa2/Ndufb10/Ndufb8/Ndufs6/Rac2/Sdhb/Sdhd/Sem1/Slc25a5/Tuba1c/Tuba4a/Vdac2	27
Organismal Systems	Immune system	mmu04621	NOD-like receptor signaling pathway - Mus musculus (house mouse)	23/413	216/9574	0.106481	2.46841	4.63458	5.5653e-05	0.00132711	0.00103645	Antxr2/Bcl2l1/Ccl5/Cxcl3/Cyba/Cybb/Gabarap/Gpsm3/Gsdmd/Ifi204/Ifnar2/Ikbke/Mapk13/Myd88/Oas2/Oas3/Pstpip1/Pycard/Rhoa/Ripk3/Sharpin/Tbk1/Vdac2	23
Human Diseases	Neurodegenerative disease	mmu05014	Amyotrophic lateral sclerosis - Mus musculus (house mouse)	33/413	375/9574	0.088	2.03998	4.36213	7.37546e-05	0.00163314	0.00127545	Actg1/Anxa11/Apaf1/Atg101/Atp5pb/Bax/Bcl2l1/Cox5b/Cox7c/Cox8a/Cycs/Eif2s1/Gpx1/Map2k3/Mapk13/Ndufa13/Ndufa2/Ndufb10/Ndufb8/Ndufs6/Nos2/Nxt1/Pfn1/Rab8a/Sdhb/Sdhd/Sem1/Tbk1/Tnfrsf1a/Tnfrsf1b/Tomm40/Tuba1c/Tuba4a	33
Human Diseases	Infectious disease: bacterial	mmu05152	Tuberculosis - Mus musculus (house mouse)	20/413	180/9574	0.111111	2.57573	4.53128	9.39051e-05	0.00185954	0.00145227	Akt1/Apaf1/Atp6v0d1/Bax/C3/Cebpb/Clec4e/Cycs/Fcgr4/Itgam/Itgb2/Itgb2l/Mapk13/Myd88/Nos2/Rab7/Raf1/Rhoa/Tnfrsf1a/Tradd	20
Human Diseases	Neurodegenerative disease	mmu05022	Pathways of neurodegeneration - multiple diseases - Mus musculus (house mouse)	39/413	481/9574	0.0810811	1.87959	4.20268	9.92269e-05	0.00185954	0.00145227	Apaf1/Atg101/Atp5pb/Bax/Bcl2l1/Capn1/Cox5b/Cox7c/Cox8a/Cybb/Cycs/Eif2s1/Gpx1/Ift57/Lrrk2/Map2k3/Mapk13/Ndufa13/Ndufa2/Ndufb10/Ndufb8/Ndufs6/Nos2/Psen2/Rab8a/Raf1/Rps27a/Sdhb/Sdhd/Sem1/Slc25a5/Tbk1/Tnfrsf1a/Tnfrsf1b/Tomm40/Tuba1c/Tuba4a/Ube2l3/Vdac2	39
Human Diseases	Infectious disease: viral	mmu05160	Hepatitis C - Mus musculus (house mouse)	19/413	167/9574	0.113772	2.63743	4.53234	0.000101975	0.00185954	0.00145227	Akt1/Apaf1/Bax/Cldn1/Cycs/Eif2ak1/Eif2s1/Gm2423/Ifnar2/Ikbke/Oas2/Oas3/Psme3/Raf1/Tbk1/Tnfrsf1a/Tradd/Ywhah/Ywhaz	19
Cellular Processes	Transport and catabolism	mmu04145	Phagosome - Mus musculus (house mouse)	20/413	183/9574	0.10929	2.53351	4.44717	0.000118182	0.00203536	0.00158959	Actg1/Atp6v0d1/Atp6v0e/Atp6v1e1/Atp6v1g1/C3/Cyba/Cybb/Fcgr4/H2-T24/Itgam/Itgb2/Itgb2l/Marco/Msr1/Ncf4/Rab7/Thbs1/Tuba1c/Tuba4a	20
Human Diseases	Cancer: overview	mmu05230	Central carbon metabolism in cancer - Mus musculus (house mouse)	11/413	69/9574	0.15942	3.69562	4.77127	0.000160313	0.00253991	0.00198363	Akt1/G6pdx/Ldha/Met/Pfkl/Pgam1/Pkm/Pten/Raf1/Slc16a3/Slc1a5	11
Human Diseases	Cardiovascular disease	mmu05417	Lipid and atherosclerosis - Mus musculus (house mouse)	22/413	217/9574	0.101382	2.35021	4.27159	0.00016606	0.00253991	0.00198363	Akt1/Apaf1/Arhgef1/Bax/Bcl2l1/Ccl5/Cxcl3/Cyba/Cybb/Cycs/Eif2s1/Ero1a/Ikbke/Map2k3/Mapk13/Mmp9/Myd88/Ncf4/Pycard/Rhoa/Tbk1/Tnfrsf1a	22
Human Diseases	Infectious disease: viral	mmu05164	Influenza A - Mus musculus (house mouse)	19/413	174/9574	0.109195	2.53132	4.32818	0.000176168	0.00253991	0.00198363	Actg1/Akt1/Apaf1/Bax/Ccl5/Cycs/Eif2s1/Ifnar2/Ikbke/Myd88/Nxt1/Oas2/Oas3/Pycard/Raf1/Slc25a5/Tbk1/Tnfrsf1a/Tradd	19
Human Diseases	Infectious disease: parasitic	mmu05140	Leishmaniasis - Mus musculus (house mouse)	11/413	70/9574	0.157143	3.64282	4.71185	0.000182973	0.00253991	0.00198363	C3/Cyba/Cybb/Fcgr4/Itgam/Itgb2/Itgb2l/Mapk13/Myd88/Ncf4/Nos2	11
Cellular Processes	Cell motility	mmu04810	Regulation of actin cytoskeleton - Mus musculus (house mouse)	23/413	234/9574	0.0982906	2.27853	4.20411	0.000188445	0.00253991	0.00198363	Actg1/Actr3/Akt1/Arhgef1/Arpc1b/Arpc2/Cfl1/Cxcr4/Diaph1/Ezr/Gm5637/Gsn/Itgam/Itgb2/Itgb2l/Itgb7/Myl12b/Pfn1/Ppp1ca/Rac2/Raf1/Rhoa/Spata13	23
Cellular Processes	Cell growth and death	mmu04210	Apoptosis - Mus musculus (house mouse)	16/413	135/9574	0.118519	2.74745	4.34146	0.000222014	0.00286768	0.00223961	Actg1/Akt1/Apaf1/Bax/Bcl2l1/Capn1/Csf2rb/Cycs/Eif2s1/Endog/Gzmb/Raf1/Tnfrsf1a/Tradd/Tuba1c/Tuba4a	16
Organismal Systems	Endocrine system	mmu04920	Adipocytokine signaling pathway - Mus musculus (house mouse)	11/413	72/9574	0.152778	3.54163	4.5962	0.000236514	0.00293277	0.00229045	Acsl4/Acsl5/Adipor1/Akt1/Pomc/Prkaa1/Prkag1/Stk11/Tnfrsf1a/Tnfrsf1b/Tradd	11
Human Diseases	Neurodegenerative disease	mmu05012	Parkinson disease - Mus musculus (house mouse)	25/413	274/9574	0.0912409	2.11511	3.9763	0.000320249	0.00381835	0.00298207	Apaf1/Atp5pb/Bax/Bcl2l1/Cox5b/Cox7c/Cox8a/Cycs/Eif2s1/Gnai3/Lrrk2/Ndufa13/Ndufa2/Ndufb10/Ndufb8/Ndufs6/Rps27a/Sdhb/Sdhd/Sem1/Slc25a5/Tuba1c/Tuba4a/Ube2l3/Vdac2	25
Human Diseases	Immune disease	mmu05323	Rheumatoid arthritis - Mus musculus (house mouse)	12/413	87/9574	0.137931	3.19746	4.37164	0.000333271	0.00382644	0.00298839	Acp5/Atp6v0d1/Atp6v0e/Atp6v1e1/Atp6v1g1/Ccl5/Cd80/Cxcl3/Itgb2/Itgb2l/Ltb/Vegfa	12
Metabolism	Energy metabolism	mmu00190	Oxidative phosphorylation - Mus musculus (house mouse)	16/413	141/9574	0.113475	2.63054	4.14136	0.000366084	0.00405307	0.00316539	Atp5pb/Atp6v0d1/Atp6v0e/Atp6v1e1/Atp6v1g1/Cox5b/Cox7c/Cox8a/Cycs/Ndufa13/Ndufa2/Ndufb10/Ndufb8/Ndufs6/Sdhb/Sdhd	16
Human Diseases	Infectious disease: bacterial	mmu05133	Pertussis - Mus musculus (house mouse)	11/413	77/9574	0.142857	3.31166	4.32417	0.000430921	0.0046064	0.00359753	C3/Cfl1/Gnai3/Itgam/Itgb2/Itgb2l/Mapk13/Myd88/Nos2/Pycard/Rhoa	11
Environmental Information Processing	Signal transduction	mmu04066	HIF-1 signaling pathway - Mus musculus (house mouse)	14/413	117/9574	0.119658	2.77387	4.09888	0.000491535	0.00507919	0.00396677	Akt1/Aldoa/Cybb/Egln2/Egln3/Eif4ebp1/Eno1/Eno1b/Ldha/Nos2/Pfkfb3/Pfkl/Pgk1/Vegfa	14
Environmental Information Processing	Signal transduction	mmu04668	TNF signaling pathway - Mus musculus (house mouse)	14/413	118/9574	0.118644	2.75036	4.06202	0.000536289	0.00536289	0.00418834	Akt1/Atf6b/Bcl3/Ccl5/Cebpb/Cxcl3/Frmd8/Map2k3/Mapk13/Mmp9/Ripk3/Tnfrsf1a/Tnfrsf1b/Tradd	14
Human Diseases	Infectious disease: bacterial	mmu05135	Yersinia infection - Mus musculus (house mouse)	15/413	136/9574	0.110294	2.55679	3.88229	0.000749227	0.00725814	0.00566849	Actg1/Actr3/Akt1/Arhgef1/Arpc1b/Arpc2/Gm5637/Map2k3/Mapk13/Myd88/Pycard/Rac2/Rhoa/Rhog/Tbk1	15
Human Diseases	Infectious disease: bacterial	mmu05134	Legionellosis - Mus musculus (house mouse)	9/413	60/9574	0.15	3.47724	4.08686	0.000991405	0.0093132	0.00727346	Apaf1/C3/Cxcl3/Cycs/Itgam/Itgb2/Itgb2l/Myd88/Pycard	9
Cellular Processes	Cellular community - eukaryotes	mmu04530	Tight junction - Mus musculus (house mouse)	17/413	170/9574	0.1	2.31816	3.68183	0.00104975	0.00957124	0.00747499	Actg1/Actr3/Arpc1b/Arpc2/Cldn1/Ezr/Gm5637/Hcls1/Myl12b/Prkaa1/Prkag1/Rab8a/Rhoa/Stk11/Tuba1c/Tuba4a/Vasp	17
Human Diseases	Cancer: overview	mmu05208	Chemical carcinogenesis - reactive oxygen species - Mus musculus (house mouse)	20/413	229/9574	0.0873362	2.02459	3.33202	0.00211128	0.0182704	0.0142689	Akt1/Atp5pb/Cox5b/Cox7c/Cox8a/Cyba/Mapk13/Met/Ndufa13/Ndufa2/Ndufb10/Ndufb8/Ndufs6/Pten/Raf1/Sdhb/Sdhd/Slc25a5/Vdac2/Vegfa	20
Organismal Systems	Immune system	mmu04657	IL-17 signaling pathway - Mus musculus (house mouse)	11/413	93/9574	0.11828	2.74191	3.584	0.00212172	0.0182704	0.0142689	Cebpb/Cxcl3/Fosl1/Ikbke/Mapk13/Mmp9/S100a8/S100a9/Tbk1/Tradd/Usp25	11
Organismal Systems	Immune system	mmu04666	Fc gamma R-mediated phagocytosis - Mus musculus (house mouse)	11/413	94/9574	0.117021	2.71274	3.54306	0.0023123	0.0193734	0.0151303	Actr3/Akt1/Arpc1b/Arpc2/Cfl1/Fcgr4/Gm5637/Gsn/Rac2/Raf1/Vasp	11
Environmental Information Processing	Signal transduction	mmu04071	Sphingolipid signaling pathway - Mus musculus (house mouse)	13/413	126/9574	0.103175	2.39175	3.33891	0.00301362	0.0245848	0.0192004	Akt1/Bax/Cers2/Degs1/Gnai3/Mapk13/Ppp2r5a/Pten/Rac2/Raf1/Rhoa/Tnfrsf1a/Tradd	13
Organismal Systems	Immune system	mmu04662	B cell receptor signaling pathway - Mus musculus (house mouse)	10/413	84/9574	0.119048	2.75971	3.43935	0.0031789	0.0252682	0.0197341	Akt1/Lilra6/Lilrb4b/Pira1/Pira12/Pira13/Pira2/Pirb/Rac2/Raf1	10
Human Diseases	Neurodegenerative disease	mmu05016	Huntington disease - Mus musculus (house mouse)	24/413	308/9574	0.0779221	1.80636	3.05411	0.00364361	0.028238	0.0220534	Ap2s1/Apaf1/Atg101/Atp5pb/Bax/Cox5b/Cox7c/Cox8a/Cycs/Gpx1/Ift57/Ndufa13/Ndufa2/Ndufb10/Ndufb8/Ndufs6/Polr2j/Sdhb/Sdhd/Sem1/Slc25a5/Tuba1c/Tuba4a/Vdac2	24
Human Diseases	Infectious disease: viral	mmu05170	Human immunodeficiency virus 1 infection - Mus musculus (house mouse)	20/413	241/9574	0.0829876	1.92378	3.08387	0.00381186	0.0288214	0.022509	Akt1/Ap1s2/Bax/Bcl2l1/Cfl1/Cxcr4/Cycs/Gnai3/Gnb2/H2-T24/Map2k3/Mapk13/Myd88/Rac2/Raf1/Samhd1/Tbk1/Tnfrsf1a/Tnfrsf1b/Tradd	20
Human Diseases	Infectious disease: viral	mmu05162	Measles - Mus musculus (house mouse)	14/413	145/9574	0.0965517	2.23822	3.18991	0.00390529	0.0288248	0.0225117	Akt1/Apaf1/Bax/Bcl2l1/Cycs/Eif2ak1/Eif2s1/Ifnar2/Ikbke/Myd88/Oas2/Oas3/Tbk1/Tradd	14
Human Diseases	Infectious disease: viral	mmu05171	Coronavirus disease - COVID-19 - Mus musculus (house mouse)	25/413	334/9574	0.0748503	1.73515	2.90363	0.0051026	0.0361992	0.028271	C3/Cybb/Gm10913/Ifnar2/Ikbke/Mapk13/Myd88/Oas2/Oas3/Rpl11/Rpl12/Rpl26/Rpl36al/Rps13/Rps15a/Rps23/Rps24/Rps25/Rps27a/Rps3a1/Rps9/Rsl24d1/Tbk1/Tlr8/Tnfrsf1a	25
Environmental Information Processing	Signal transduction	mmu04015	Rap1 signaling pathway - Mus musculus (house mouse)	18/413	214/9574	0.0841121	1.94985	2.98369	0.00513795	0.0361992	0.028271	Actg1/Akt1/Fpr1/Gnai3/Itgam/Itgb2/Itgb2l/Map2k3/Mapk13/Met/Pfn1/Rac2/Raf1/Rgs14/Rhoa/Thbs1/Vasp/Vegfa	18
Human Diseases	Neurodegenerative disease	mmu05010	Alzheimer disease - Mus musculus (house mouse)	28/413	389/9574	0.0719794	1.6686	2.85843	0.00536373	0.0369501	0.0288575	Akt1/Apaf1/Atg101/Atp5pb/Capn1/Cox5b/Cox7c/Cox8a/Cybb/Cycs/Eif2s1/Ndufa13/Ndufa2/Ndufb10/Ndufb8/Ndufs6/Nos2/Psen2/Psenen/Raf1/Sdhb/Sdhd/Sem1/Slc25a5/Tnfrsf1a/Tuba1c/Tuba4a/Vdac2	28
Cellular Processes	Transport and catabolism	mmu04140	Autophagy - animal - Mus musculus (house mouse)	15/413	167/9574	0.0898204	2.08218	2.99543	0.0056538	0.0374983	0.0292856	Akt1/Atg101/Atg3/Bcl2l1/Eif2s1/Gabarap/Prkaa1/Pten/Rab7/Rab8a/Raf1/Rps27a/Stk11/Tbk1/Vamp8	15
Human Diseases	Infectious disease: bacterial	mmu05100	Bacterial invasion of epithelial cells - Mus musculus (house mouse)	9/413	77/9574	0.116883	2.70954	3.19785	0.00568522	0.0374983	0.0292856	Actg1/Actr3/Arpc1b/Arpc2/Gm5637/Hcls1/Met/Rhoa/Rhog	9
Human Diseases	Infectious disease: viral	mmu05163	Human cytomegalovirus infection - Mus musculus (house mouse)	20/413	254/9574	0.0787402	1.82532	2.83048	0.00681022	0.0439827	0.0343498	Akt1/Arhgef1/Atf6b/Bax/Ccl5/Cxcr2/Cxcr4/Cycs/Eif4ebp1/Gnai3/Gnb2/H2-T24/Mapk13/Rac2/Raf1/Rhoa/Tbk1/Tnfrsf1a/Tradd/Vegfa	20
Human Diseases	Cancer: overview	mmu05205	Proteoglycans in cancer - Mus musculus (house mouse)	17/413	204/9574	0.0833333	1.9318	2.85625	0.00705691	0.0446458	0.0348677	Actg1/Akt1/Arhgef1/Cd44/Ezr/Flna/Hcls1/Mapk13/Met/Mmp9/Pdcd4/Plaur/Ppp1ca/Raf1/Rhoa/Thbs1/Vegfa	17
Genetic Information Processing	Information processing in viruses	mmu03266	Virion - Herpesvirus - Mus musculus (house mouse)	3/413	10/9574	0.3	6.95448	3.99992	0.00762262	0.0472602	0.0369095	Pilra/Pilrb1/Pilrb2	3
Human Diseases	Endocrine and metabolic disease	mmu04936	Alcoholic liver disease - Mus musculus (house mouse)	13/413	141/9574	0.0921986	2.13731	2.88863	0.00780927	0.0474681	0.0370719	Adipor1/Akt1/C3/Cxcl3/Ikbke/Map2k3/Mapk13/Myd88/Prkaa1/Prkag1/Tbk1/Tnfrsf1a/Tradd	13
Organismal Systems	Immune system	mmu04623	Cytosolic DNA-sensing pathway - Mus musculus (house mouse)	9/413	82/9574	0.109756	2.54432	2.9819	0.0085563	0.0510087	0.039837	Ccl5/Gsdmd/Ifi204/Ikbke/Polr1d/Pycard/Ripk3/Samhd1/Tbk1	9
Cellular Processes	Cell growth and death	mmu04217	Necroptosis - Mus musculus (house mouse)	15/413	177/9574	0.0847458	1.96454	2.75005	0.00951787	0.0556706	0.0434779	Bax/Capn1/Chmp1a/Cybb/H2aj/Ifnar2/Macroh2a1/Pycard/Pygl/Ripk3/Sharpin/Slc25a5/Tnfrsf1a/Tradd/Vdac2	15
Human Diseases	Infectious disease: viral	mmu05169	Epstein-Barr virus infection - Mus musculus (house mouse)	18/413	228/9574	0.0789474	1.83013	2.69356	0.0097194	0.0557965	0.0435762	Akt1/Apaf1/Bax/Cd44/Cycs/Entpd3/H2-T24/Ifnar2/Ikbke/Map2k3/Mapk13/Myd88/Oas2/Oas3/Runx3/Sem1/Tbk1/Tradd	18
Cellular Processes	Transport and catabolism	mmu04148	Efferocytosis - Mus musculus (house mouse)	14/413	163/9574	0.0858896	1.99106	2.70958	0.0107612	0.0606539	0.0473698	Arg2/Cd24a/Cd47/Cebpb/Dusp16/Dusp2/Gpr132/Mapk13/P2ry2/Rab7/Sirpb1a/Sirpb1b/Sirpb1c/Thbs1	14
Cellular Processes	Cell growth and death	mmu04215	Apoptosis - multiple species - Mus musculus (house mouse)	5/413	32/9574	0.15625	3.62212	3.15454	0.0112144	0.06156	0.0480775	Apaf1/Bax/Bcl2l1/Cycs/Tnfrsf1a	5
Human Diseases	Infectious disease: viral	mmu05161	Hepatitis B - Mus musculus (house mouse)	14/413	164/9574	0.0853659	1.97892	2.68473	0.0113191	0.06156	0.0480775	Akt1/Apaf1/Atf6b/Bax/Cycs/Gm2423/Ikbke/Map2k3/Mapk13/Mmp9/Myd88/Raf1/Tbk1/Ywhaz	14
Cellular Processes	Transport and catabolism	mmu04144	Endocytosis - Mus musculus (house mouse)	20/413	270/9574	0.0740741	1.71716	2.53798	0.0128954	0.0689235	0.0538282	Acap1/Actr3/Ap2s1/Arfgef1/Arpc1b/Arpc2/Chmp1a/Cxcr2/Cxcr4/Ehd1/Gm5637/Grk6/H2-T24/Ist1/Pdcd6ip/Rab7/Rab8a/Rhoa/Snx1/Spg21	20
Cellular Processes	Cellular community - eukaryotes	mmu04510	Focal adhesion - Mus musculus (house mouse)	16/413	202/9574	0.0792079	1.83617	2.55023	0.0138965	0.0726991	0.0567769	Actg1/Akt1/Diaph1/Flna/Itgb7/Met/Myl12b/Ppp1ca/Pten/Rac2/Raf1/Rhoa/Thbs1/Vasp/Vegfa/Zyx	16
Organismal Systems	Immune system	mmu04620	Toll-like receptor signaling pathway - Mus musculus (house mouse)	10/413	104/9574	0.0961538	2.229	2.6756	0.0140708	0.0726991	0.0567769	Akt1/Ccl5/Cd80/Ifnar2/Ikbke/Map2k3/Mapk13/Myd88/Tbk1/Tlr8	10
Organismal Systems	Environmental adaptation	mmu04710	Circadian rhythm - Mus musculus (house mouse)	5/413	34/9574	0.147059	3.40906	2.98772	0.0144456	0.0732825	0.0572325	Cry1/Nfil3/Per1/Prkaa1/Prkag1	5
Organismal Systems	Environmental adaptation	mmu04714	Thermogenesis - Mus musculus (house mouse)	18/413	238/9574	0.0756303	1.75323	2.49841	0.0146565	0.0732825	0.0572325	Acsl4/Acsl5/Actg1/Atp5pb/Cox5b/Cox7c/Cox8a/Map2k3/Mapk13/Ndufa13/Ndufa2/Ndufb10/Ndufb8/Ndufs6/Prkaa1/Prkag1/Sdhb/Sdhd	18
Organismal Systems	Aging	mmu04211	Longevity regulating pathway - Mus musculus (house mouse)	9/413	90/9574	0.1	2.31816	2.6676	0.0152773	0.0751741	0.0587098	Adipor1/Akt1/Atf6b/Atg101/Bax/Eif4ebp1/Prkaa1/Prkag1/Stk11	9
Human Diseases	Infectious disease: viral	mmu05167	Kaposi sarcoma-associated herpesvirus infection - Mus musculus (house mouse)	17/413	223/9574	0.0762332	1.76721	2.46129	0.0162058	0.0776108	0.0606129	Akt1/Atg3/Bax/C3/Cxcl3/Cycs/Gnb2/H2-T24/Ifnar2/Ikbke/Mapk13/Raf1/Rps27a/Tbk1/Tnfrsf1a/Tradd/Vegfa	17
Metabolism	Carbohydrate metabolism	mmu00500	Starch and sucrose metabolism - Mus musculus (house mouse)	5/413	35/9574	0.142857	3.31166	2.90893	0.0162732	0.0776108	0.0606129	Gpi1/Gys1/Pgm1/Pygl/Ugp2	5
Organismal Systems	Digestive system	mmu04979	Cholesterol metabolism - Mus musculus (house mouse)	6/413	50/9574	0.12	2.78179	2.68201	0.0198416	0.0931955	0.0727843	Apoc2/Lipg/Soat2/Tspo/Vapa/Vdac2	6
Human Diseases	Endocrine and metabolic disease	mmu04931	Insulin resistance - Mus musculus (house mouse)	10/413	110/9574	0.0909091	2.10742	2.48027	0.0201647	0.0932991	0.0728652	Akt1/Gys1/Mlx/Ppp1ca/Prkaa1/Prkag1/Pten/Pygl/Slc27a4/Tnfrsf1a	10
Human Diseases	Infectious disease: viral	mmu05166	Human T-cell leukemia virus 1 infection - Mus musculus (house mouse)	18/413	247/9574	0.0728745	1.68935	2.33047	0.0206132	0.0939719	0.0733906	Akt1/Atf6b/Bax/Bcl2l1/Fosl1/Gps2/H2-T24/Il15ra/Il1r2/Itgb2/Itgb2l/Pten/Ran/Ranbp1/Slc25a5/Tnfrsf1a/Tspo/Vdac2	18
Environmental Information Processing	Signal transduction	mmu04152	AMPK signaling pathway - Mus musculus (house mouse)	11/413	127/9574	0.0866142	2.00785	2.42762	0.0211374	0.0949651	0.0741663	Adipor1/Akt1/Eif4ebp1/Gys1/Pfkfb3/Pfkl/Ppp2r5a/Prkaa1/Prkag1/Rab8a/Stk11	11
Human Diseases	Drug resistance: antineoplastic	mmu01521	EGFR tyrosine kinase inhibitor resistance - Mus musculus (house mouse)	8/413	80/9574	0.1	2.31816	2.51372	0.0215838	0.0955854	0.0746507	Akt1/Bax/Bcl2l1/Eif4ebp1/Met/Pten/Raf1/Vegfa	8
Human Diseases	Cardiovascular disease	mmu05418	Fluid shear stress and atherosclerosis - Mus musculus (house mouse)	12/413	148/9574	0.0810811	1.87959	2.28968	0.0261746	0.114283	0.0892535	Actg1/Akt1/Ass1/Cyba/Il1r2/Mapk13/Mmp9/Prkaa1/Rac2/Rhoa/Tnfrsf1a/Vegfa	12
Organismal Systems	Excretory system	mmu04966	Collecting duct acid secretion - Mus musculus (house mouse)	4/413	27/9574	0.148148	3.43431	2.68938	0.0272823	0.117465	0.0917387	Atp6v0d1/Atp6v0e/Atp6v1e1/Atp6v1g1	4
Organismal Systems	Endocrine system	mmu04922	Glucagon signaling pathway - Mus musculus (house mouse)	9/413	104/9574	0.0865385	2.0061	2.19033	0.0352865	0.149847	0.117028	Akt1/Gys1/Ldha/Pfkl/Pgam1/Pkm/Prkaa1/Prkag1/Pygl	9
Environmental Information Processing	Signal transduction	mmu04370	VEGF signaling pathway - Mus musculus (house mouse)	6/413	58/9574	0.103448	2.3981	2.26752	0.0380081	0.159223	0.124351	Akt1/Mapk13/Mapkapk3/Rac2/Raf1/Vegfa	6
Organismal Systems	Immune system	mmu04062	Chemokine signaling pathway - Mus musculus (house mouse)	14/413	193/9574	0.0725389	1.68157	2.03091	0.0395551	0.163495	0.127687	Akt1/Ccl5/Ccr2/Cxcl3/Cxcr2/Cxcr4/Fgr/Gnai3/Gnb2/Grk6/Gsk3a/Rac2/Raf1/Rhoa	14
Cellular Processes	Cell growth and death	mmu04115	p53 signaling pathway - Mus musculus (house mouse)	7/413	75/9574	0.0933333	2.16362	2.14797	0.042352	0.172751	0.134916	Aifm2/Apaf1/Bax/Bcl2l1/Cycs/Pten/Thbs1	7
Organismal Systems	Immune system	mmu04611	Platelet activation - Mus musculus (house mouse)	10/413	126/9574	0.0793651	1.83981	2.01476	0.0454889	0.180861	0.14125	Actg1/Akt1/Arhgef1/Gnai3/Mapk13/Myl12b/Ppp1ca/Rhoa/Vamp8/Vasp	10
Human Diseases	Infectious disease: parasitic	mmu05145	Toxoplasmosis - Mus musculus (house mouse)	9/413	109/9574	0.0825688	1.91408	2.03781	0.045507	0.180861	0.14125	Akt1/Bcl2l1/Cycs/Gnai3/Map2k3/Mapk13/Myd88/Nos2/Tnfrsf1a	9
Organismal Systems	Nervous system	mmu04721	Synaptic vesicle cycle - Mus musculus (house mouse)	7/413	77/9574	0.0909091	2.10742	2.07153	0.047747	0.187362	0.146326	Ap2s1/Atp6v0d1/Atp6v0e/Atp6v1e1/Atp6v1g1/Napa/Nsf	7
Human Diseases	Cardiovascular disease	mmu05416	Viral myocarditis - Mus musculus (house mouse)	8/413	94/9574	0.0851064	1.9729	2.0126	0.049597	0.192188	0.150096	Actg1/Cd80/Cycs/Eif4g2/H2-T24/Itgb2/Itgb2l/Rac2	8
Environmental Information Processing	Signaling molecules and interaction	mmu04061	Viral protein interaction with cytokine and cytokine receptor - Mus musculus (house mouse)	8/413	95/9574	0.0842105	1.95213	1.98019	0.0522186	0.198482	0.155012	Ccl5/Ccr2/Cxcl3/Cxcr2/Cxcr4/Il18rap/Tnfrsf1a/Tnfrsf1b	8
Organismal Systems	Immune system	mmu04625	C-type lectin receptor signaling pathway - Mus musculus (house mouse)	9/413	112/9574	0.0803571	1.86281	1.95011	0.0525018	0.198482	0.155012	Akt1/Bcl3/Clec4d/Clec4e/Ikbke/Mapk13/Pycard/Raf1/Rhoa	9
Genetic Information Processing	Information processing in viruses	mmu03250	Viral life cycle - HIV-1 - Mus musculus (house mouse)	6/413	63/9574	0.0952381	2.20777	2.04206	0.0534637	0.199684	0.15595	Cxcr4/Ell2/Furin/Pdcd6ip/Ran/Samhd1	6
Metabolism	Amino acid metabolism	mmu00220	Arginine biosynthesis - Mus musculus (house mouse)	3/413	21/9574	0.142857	3.31166	2.2516	0.059568	0.217248	0.169667	Arg2/Ass1/Nos2	3
Metabolism	Amino acid metabolism	mmu00360	Phenylalanine metabolism - Mus musculus (house mouse)	3/413	21/9574	0.142857	3.31166	2.2516	0.059568	0.217248	0.169667	4930438A08Rik/Aldh3b1/Mif	3
Organismal Systems	Immune system	mmu04664	Fc epsilon RI signaling pathway - Mus musculus (house mouse)	6/413	66/9574	0.0909091	2.10742	1.91675	0.0643288	0.231883	0.181097	Akt1/Alox5ap/Map2k3/Mapk13/Rac2/Raf1	6
Genetic Information Processing	Translation	mmu03010	Ribosome - Mus musculus (house mouse)	17/413	265/9574	0.0641509	1.48712	1.7074	0.0661589	0.23535	0.183805	Gm10913/Mrpl36/Mrps15/Mrps18c/Rpl11/Rpl12/Rpl26/Rpl36al/Rps13/Rps15a/Rps23/Rps24/Rps25/Rps27a/Rps3a1/Rps9/Rsl24d1	17
Organismal Systems	Excretory system	mmu04964	Proximal tubule bicarbonate reclamation - Mus musculus (house mouse)	3/413	22/9574	0.136364	3.16113	2.15463	0.0668481	0.23535	0.183805	Aqp1/Atp1a3/Atp1b3	3
Metabolism	Carbohydrate metabolism	mmu00051	Fructose and mannose metabolism - Mus musculus (house mouse)	4/413	36/9574	0.111111	2.57573	2.0111	0.0678513	0.23535	0.183805	Aldoa/Pfkfb3/Pfkl/Tpi1	4
Human Diseases	Cancer: overview	mmu05203	Viral carcinogenesis - Mus musculus (house mouse)	15/413	228/9574	0.0657895	1.52511	1.70384	0.0683274	0.23535	0.183805	Atf6b/Atp6v0d1/Bax/C3/Gm2423/Gsn/Gtf2h1/H2-T24/Pkm/Ranbp1/Rhoa/Sp100/Tradd/Ywhah/Ywhaz	15
Cellular Processes	Transport and catabolism	mmu04137	Mitophagy - animal - Mus musculus (house mouse)	8/413	101/9574	0.0792079	1.83617	1.79365	0.0698059	0.2378	0.185718	Bcl2l1/Eif2s1/Gabarap/Rab7/Rabgef1/Rps27a/Tbk1/Tomm40	8
Metabolism	Carbohydrate metabolism	mmu00520	Amino sugar and nucleotide sugar metabolism - Mus musculus (house mouse)	5/413	52/9574	0.0961538	2.229	1.88676	0.0723501	0.243788	0.190395	Cmas/Cyb5r4/Gpi1/Pgm1/Ugp2	5
Organismal Systems	Immune system	mmu04650	Natural killer cell mediated cytotoxicity - Mus musculus (house mouse)	9/413	120/9574	0.075	1.73862	1.72875	0.0744619	0.248206	0.193845	Cd244a/Fcgr4/Gzmb/Ifnar2/Itgb2/Itgb2l/Rac2/Raf1/Sh2d1b1	9
Human Diseases	Infectious disease: parasitic	mmu05142	Chagas disease - Mus musculus (house mouse)	8/413	103/9574	0.0776699	1.80051	1.73427	0.0763852	0.25013	0.195348	Akt1/C3/Ccl5/Gnai3/Mapk13/Myd88/Nos2/Tnfrsf1a	8
Organismal Systems	Nervous system	mmu04722	Neurotrophin signaling pathway - Mus musculus (house mouse)	9/413	121/9574	0.0743802	1.72425	1.70226	0.077552	0.25013	0.195348	Akt1/Arhgdia/Arhgdib/Bax/Irak3/Mapk13/Psen2/Raf1/Rhoa	9
Metabolism	Global and overview maps	mmu01250	Biosynthesis of nucleotide sugars - Mus musculus (house mouse)	4/413	38/9574	0.105263	2.44017	1.88864	0.0795998	0.25013	0.195348	Cmas/Gpi1/Pgm1/Ugp2	4
Environmental Information Processing	Signal transduction	mmu04150	mTOR signaling pathway - Mus musculus (house mouse)	11/413	158/9574	0.0696203	1.61391	1.65206	0.0796586	0.25013	0.195348	Akt1/Atp6v1e1/Atp6v1g1/Eif4ebp1/Lamtor4/Prkaa1/Pten/Raf1/Rhoa/Stk11/Tnfrsf1a	11
Organismal Systems	Endocrine system	mmu04910	Insulin signaling pathway - Mus musculus (house mouse)	10/413	140/9574	0.0714286	1.65583	1.65972	0.080553	0.25013	0.195348	Akt1/Eif4ebp1/Flot1/Flot2/Gys1/Ppp1ca/Prkaa1/Prkag1/Pygl/Raf1	10
Human Diseases	Cancer: specific types	mmu05211	Renal cell carcinoma - Mus musculus (house mouse)	6/413	70/9574	0.0857143	1.98699	1.7597	0.0806872	0.25013	0.195348	Akt1/Egln2/Egln3/Met/Raf1/Vegfa	6
Human Diseases	Cancer: specific types	mmu05221	Acute myeloid leukemia - Mus musculus (house mouse)	6/413	70/9574	0.0857143	1.98699	1.7597	0.0806872	0.25013	0.195348	Akt1/Cebpe/Eif4ebp1/Itgam/Raf1/Rara	6
Environmental Information Processing	Signaling molecules and interaction	mmu04060	Cytokine-cytokine receptor interaction - Mus musculus (house mouse)	18/413	294/9574	0.0612245	1.41928	1.55036	0.0849193	0.258413	0.201817	Acvr1b/Ccl5/Ccr2/Csf2rb/Cxcl3/Cxcr2/Cxcr4/Ebi3/Ifnar2/Il15ra/Il18rap/Il1r2/Il1rn/Il22/Il36g/Ltb/Tnfrsf1a/Tnfrsf1b	18
Human Diseases	Cancer: overview	mmu05235	PD-L1 expression and PD-1 checkpoint pathway in cancer - Mus musculus (house mouse)	7/413	88/9574	0.0795455	1.84399	1.68875	0.0850262	0.258413	0.201817	Akt1/Batf/Map2k3/Mapk13/Myd88/Pten/Raf1	7
Metabolism	Metabolism of other amino acids	mmu00480	Glutathione metabolism - Mus musculus (house mouse)	6/413	73/9574	0.0821918	1.90534	1.6486	0.0943443	0.281412	0.219779	G6pdx/Gpx1/Gsr/Pgd/Prdx6/Srm	6
Human Diseases	Infectious disease: parasitic	mmu05146	Amoebiasis - Mus musculus (house mouse)	8/413	108/9574	0.0740741	1.71716	1.59136	0.0944092	0.281412	0.219779	Arg2/Cxcl3/Il1r2/Itgam/Itgb2/Itgb2l/Nos2/Rab7	8
Cellular Processes	Cell growth and death	mmu04218	Cellular senescence - Mus musculus (house mouse)	12/413	183/9574	0.0655738	1.5201	1.5083	0.0976054	0.286064	0.223411	Akt1/Capn1/E2f4/Eif4ebp1/H2-T24/Map2k3/Mapk13/Ppp1ca/Pten/Raf1/Slc25a5/Vdac2	12
Cellular Processes	Cell growth and death	mmu04216	Ferroptosis - Mus musculus (house mouse)	4/413	41/9574	0.097561	2.26162	1.71883	0.0989686	0.286064	0.223411	Acsl4/Acsl5/Cybb/Vdac2	4
Human Diseases	Cancer: specific types	mmu05219	Bladder cancer - Mus musculus (house mouse)	4/413	41/9574	0.097561	2.26162	1.71883	0.0989686	0.286064	0.223411	Mmp9/Raf1/Thbs1/Vegfa	4
Metabolism	Amino acid metabolism	mmu00340	Histidine metabolism - Mus musculus (house mouse)	3/413	26/9574	0.115385	2.6748	1.8156	0.0996609	0.286064	0.223411	Aldh3b1/Cndp2/Hdc	3
Human Diseases	Infectious disease: bacterial	mmu05150	Staphylococcus aureus infection - Mus musculus (house mouse)	9/413	128/9574	0.0703125	1.62996	1.52342	0.101347	0.288235	0.225107	C3/Fcgr4/Fpr1/Fpr2/Itgam/Itgb2/Itgb2l/Ptafr/Selplg	9
Organismal Systems	Endocrine system	mmu04926	Relaxin signaling pathway - Mus musculus (house mouse)	9/413	130/9574	0.0692308	1.60488	1.47432	0.108837	0.304865	0.238095	Akt1/Atf6b/Gnai3/Gnb2/Mapk13/Mmp9/Nos2/Raf1/Vegfa	9
Human Diseases	Cancer: specific types	mmu05212	Pancreatic cancer - Mus musculus (house mouse)	6/413	76/9574	0.0789474	1.83013	1.54263	0.109161	0.304865	0.238095	Akt1/Bax/Bcl2l1/Rac2/Raf1/Vegfa	6
Human Diseases	Cancer: specific types	mmu05222	Small cell lung cancer - Mus musculus (house mouse)	7/413	94/9574	0.0744681	1.72629	1.50244	0.110809	0.306705	0.239532	Akt1/Apaf1/Bax/Bcl2l1/Cycs/Nos2/Pten	7
Metabolism	Metabolism of cofactors and vitamins	mmu00760	Nicotinate and nicotinamide metabolism - Mus musculus (house mouse)	4/413	43/9574	0.0930233	2.15643	1.61366	0.112981	0.30723	0.239942	Bst1/Cd38/Nadk/Nt5c	4
Organismal Systems	Immune system	mmu04672	Intestinal immune network for IgA production - Mus musculus (house mouse)	4/413	43/9574	0.0930233	2.15643	1.61366	0.112981	0.30723	0.239942	Cd80/Cxcr4/Il15ra/Itgb7	4
Human Diseases	Infectious disease: parasitic	mmu05144	Malaria - Mus musculus (house mouse)	6/413	77/9574	0.0779221	1.80636	1.50837	0.114351	0.308251	0.240739	Itgb2/Itgb2l/Klra2/Met/Myd88/Thbs1	6
Environmental Information Processing	Signal transduction	mmu04022	cGMP-PKG signaling pathway - Mus musculus (house mouse)	11/413	172/9574	0.0639535	1.48254	1.35587	0.124203	0.331922	0.259226	Akt1/Atf6b/Atp1a3/Atp1b3/Gnai3/Ppp1ca/Raf1/Rhoa/Slc25a5/Vasp/Vdac2	11
		mmu04820	Cytoskeleton in muscle cells - Mus musculus (house mouse)	14/413	232/9574	0.0603448	1.39889	1.30588	0.128555	0.340616	0.266016	Actg1/Ampd3/Atp1a3/Atp1b3/Diaph1/Emd/Eno1/Eno1b/Itgb7/Lbr/Syne3/Thbs1/Tpm3/Zyx	14
Cellular Processes	Transport and catabolism	mmu04142	Lysosome - Mus musculus (house mouse)	9/413	136/9574	0.0661765	1.53408	1.33187	0.133103	0.349678	0.273093	Acp5/Ap1s2/Atp6v0d1/Ctsj/Dmxl2/Galns/Gnptab/Litaf/Napsa	9
Metabolism	Lipid metabolism	mmu00561	Glycerolipid metabolism - Mus musculus (house mouse)	5/413	63/9574	0.0793651	1.83981	1.41993	0.134773	0.351089	0.274195	Agpat2/Dgat2/Gk/Gpat3/Lipg	5
Human Diseases	Infectious disease: viral	mmu05165	Human papillomavirus infection - Mus musculus (house mouse)	20/413	359/9574	0.0557103	1.29145	1.19508	0.144458	0.373184	0.291451	Akt1/Atp6v0d1/Atp6v0e/Atp6v1e1/Atp6v1g1/Bax/Eif4ebp1/H2-T24/Ifnar2/Ikbke/Itgb7/Pkm/Ppp2r5a/Pten/Raf1/Tbk1/Thbs1/Tnfrsf1a/Tradd/Vegfa	20
Environmental Information Processing	Signal transduction	mmu04010	MAPK signaling pathway - Mus musculus (house mouse)	17/413	299/9574	0.0568562	1.31802	1.1862	0.148927	0.381549	0.297984	Akt1/Dusp16/Dusp2/Flna/Map2k3/Map4k1/Mapk13/Mapkapk3/Met/Myd88/Ptpn7/Rac2/Raf1/Rasgrp4/Tnfrsf1a/Tradd/Vegfa	17
Environmental Information Processing	Signaling molecules and interaction	mmu04514	Cell adhesion molecules - Mus musculus (house mouse)	11/413	179/9574	0.0614525	1.42457	1.21745	0.150792	0.383159	0.299242	Cd80/Cldn1/H2-T24/Itgam/Itgb2/Itgb2l/Itgb7/Ntng2/Sell/Selplg/Spn	11
Metabolism	Global and overview maps	mmu01232	Nucleotide metabolism - Mus musculus (house mouse)	6/413	84/9574	0.0714286	1.65583	1.28181	0.153993	0.386055	0.301503	Ak2/Ampd3/Entpd3/Gda/Nt5c/Xdh	6
Metabolism	Carbohydrate metabolism	mmu00020	Citrate cycle (TCA cycle) - Mus musculus (house mouse)	3/413	32/9574	0.09375	2.17327	1.41151	0.158158	0.386055	0.301503	Acly/Sdhb/Sdhd	3
Metabolism	Carbohydrate metabolism	mmu00052	Galactose metabolism - Mus musculus (house mouse)	3/413	32/9574	0.09375	2.17327	1.41151	0.158158	0.386055	0.301503	Pfkl/Pgm1/Ugp2	3
Genetic Information Processing	Transcription	mmu03020	RNA polymerase - Mus musculus (house mouse)	3/413	32/9574	0.09375	2.17327	1.41151	0.158158	0.386055	0.301503	Crcp/Polr1d/Polr2j	3
Cellular Processes	Transport and catabolism	mmu04136	Autophagy - other - Mus musculus (house mouse)	3/413	32/9574	0.09375	2.17327	1.41151	0.158158	0.386055	0.301503	Atg101/Atg3/Gabarap	3
Cellular Processes	Transport and catabolism	mmu04146	Peroxisome - Mus musculus (house mouse)	6/413	87/9574	0.0689655	1.59873	1.19112	0.172625	0.418075	0.32651	Acsl4/Acsl5/Hmgcl/Nos2/Prdx5/Xdh	6
Human Diseases	Cancer: overview	mmu05202	Transcriptional misregulation in cancer - Mus musculus (house mouse)	13/413	226/9574	0.0575221	1.33345	1.07711	0.178294	0.426928	0.333424	Bax/Bcl2l1/Cebpb/Cebpe/Gzmb/H3f3a/Il1r2/Itgam/Itgb7/Met/Mmp9/Nupr1/Rara	13
Human Diseases	Cancer: specific types	mmu05210	Colorectal cancer - Mus musculus (house mouse)	6/413	88/9574	0.0681818	1.58056	1.16165	0.179034	0.426928	0.333424	Akt1/Bax/Cycs/Rac2/Raf1/Rhoa	6
		mmu03272	Virion - Hepatitis viruses - Mus musculus (house mouse)	4/413	52/9574	0.0769231	1.7832	1.20237	0.185354	0.435734	0.340302	Chmp1a/Cldn1/Ist1/Pdcd6ip	4
Organismal Systems	Circulatory system	mmu04260	Cardiac muscle contraction - Mus musculus (house mouse)	6/413	89/9574	0.0674157	1.5628	1.13256	0.185538	0.435734	0.340302	Atp1a3/Atp1b3/Cox5b/Cox7c/Cox8a/Tpm3	6
Metabolism	Lipid metabolism	mmu00061	Fatty acid biosynthesis - Mus musculus (house mouse)	2/413	19/9574	0.105263	2.44017	1.33414	0.19667	0.458403	0.358005	Acsl4/Acsl5	2
Human Diseases	Cancer: specific types	mmu05218	Melanoma - Mus musculus (house mouse)	5/413	72/9574	0.0694444	1.60983	1.1028	0.198723	0.459732	0.359044	Akt1/Bax/Met/Pten/Raf1	5
Metabolism	Amino acid metabolism	mmu00330	Arginine and proline metabolism - Mus musculus (house mouse)	4/413	54/9574	0.0740741	1.71716	1.12207	0.203138	0.466466	0.364303	Arg2/Cndp2/Nos2/Srm	4
Organismal Systems	Immune system	mmu04622	RIG-I-like receptor signaling pathway - Mus musculus (house mouse)	5/413	73/9574	0.0684932	1.58778	1.07033	0.206398	0.470466	0.367427	Dhx58/Ikbke/Mapk13/Tbk1/Tradd	5
Metabolism	Lipid metabolism	mmu00100	Steroid biosynthesis - Mus musculus (house mouse)	2/413	20/9574	0.1	2.31816	1.2529	0.212668	0.481104	0.375735	Lbr/Soat2	2
Organismal Systems	Endocrine system	mmu04918	Thyroid hormone synthesis - Mus musculus (house mouse)	5/413	74/9574	0.0675676	1.56632	1.03836	0.214169	0.481104	0.375735	Atf6b/Atp1a3/Atp1b3/Gpx1/Gsr	5
Environmental Information Processing	Signal transduction	mmu04068	FoxO signaling pathway - Mus musculus (house mouse)	8/413	133/9574	0.0601504	1.39438	0.972437	0.215799	0.481278	0.375871	Akt1/Gabarap/Mapk13/Prkaa1/Prkag1/Pten/Raf1/Stk11	8
Organismal Systems	Immune system	mmu04610	Complement and coagulation cascades - Mus musculus (house mouse)	6/413	94/9574	0.0638298	1.47968	0.992284	0.219367	0.484717	0.378556	C3/F10/Itgam/Itgb2/Itgb2l/Plaur	6
Organismal Systems	Endocrine system	mmu04915	Estrogen signaling pathway - Mus musculus (house mouse)	8/413	134/9574	0.0597015	1.38398	0.950382	0.221582	0.484717	0.378556	Akt1/Atf6b/Fkbp5/Gnai3/Mmp9/Pomc/Raf1/Rara	8
Organismal Systems	Digestive system	mmu04971	Gastric acid secretion - Mus musculus (house mouse)	5/413	75/9574	0.0666667	1.54544	1.00685	0.222031	0.484717	0.378556	Actg1/Atp1a3/Atp1b3/Ezr/Gnai3	5
Organismal Systems	Digestive system	mmu04972	Pancreatic secretion - Mus musculus (house mouse)	7/413	115/9574	0.0608696	1.41105	0.94157	0.227764	0.493754	0.385614	Atp1a3/Atp1b3/Bst1/Cd38/Rab3d/Rab8a/Rhoa	7
Organismal Systems	Circulatory system	mmu04261	Adrenergic signaling in cardiomyocytes - Mus musculus (house mouse)	9/413	156/9574	0.0576923	1.3374	0.902102	0.231463	0.498289	0.389156	Akt1/Atf6b/Atp1a3/Atp1b3/Gnai3/Mapk13/Ppp1ca/Ppp2r5a/Tpm3	9
Organismal Systems	Nervous system	mmu04728	Dopaminergic synapse - Mus musculus (house mouse)	8/413	136/9574	0.0588235	1.36362	0.906795	0.233316	0.498814	0.389566	Akt1/Atf6b/Gnai3/Gnb2/Gsk3a/Mapk13/Ppp1ca/Ppp2r5a	8
Environmental Information Processing	Signal transduction	mmu04151	PI3K-Akt signaling pathway - Mus musculus (house mouse)	19/413	367/9574	0.0517711	1.20014	0.830098	0.2363	0.501733	0.391846	Akt1/Atf6b/Bcl2l1/Eif4ebp1/Gm2423/Gnb2/Gys1/Ifnar2/Itgb7/Met/Ppp2r5a/Prkaa1/Pten/Raf1/Stk11/Thbs1/Vegfa/Ywhah/Ywhaz	19
Human Diseases	Cancer: specific types	mmu05213	Endometrial cancer - Mus musculus (house mouse)	4/413	58/9574	0.0689655	1.59873	0.97106	0.240075	0.506281	0.395397	Akt1/Bax/Pten/Raf1	4
Metabolism	Amino acid metabolism	mmu00350	Tyrosine metabolism - Mus musculus (house mouse)	3/413	40/9574	0.075	1.73862	0.993896	0.247672	0.518773	0.405154	4930438A08Rik/Aldh3b1/Mif	3
Organismal Systems	Development and regeneration	mmu04360	Axon guidance - Mus musculus (house mouse)	10/413	181/9574	0.0552486	1.28075	0.80963	0.255164	0.530878	0.414608	Cfl1/Cxcr4/Gnai3/Met/Myl12b/Ntng2/Rac2/Raf1/Rhoa/Sema4a	10
Human Diseases	Cardiovascular disease	mmu05410	Hypertrophic cardiomyopathy - Mus musculus (house mouse)	6/413	100/9574	0.06	1.3909	0.8343	0.262399	0.542291	0.423521	Actg1/Emd/Itgb7/Prkaa1/Prkag1/Tpm3	6
Human Diseases	Endocrine and metabolic disease	mmu04933	AGE-RAGE signaling pathway in diabetic complications - Mus musculus (house mouse)	6/413	101/9574	0.0594059	1.37712	0.808964	0.269781	0.55237	0.431393	Akt1/Bax/Cybb/Diaph1/Mapk13/Vegfa	6
Human Diseases	Drug resistance: antineoplastic	mmu01524	Platinum drug resistance - Mus musculus (house mouse)	5/413	81/9574	0.0617284	1.43096	0.827005	0.27084	0.55237	0.431393	Akt1/Apaf1/Bax/Bcl2l1/Cycs	5
Metabolism	Global and overview maps	mmu01212	Fatty acid metabolism - Mus musculus (house mouse)	4/413	62/9574	0.0645161	1.49559	0.831204	0.278398	0.564074	0.440533	Acsl4/Acsl5/Hacd2/Hsd17b12	4
Organismal Systems	Digestive system	mmu04975	Fat digestion and absorption - Mus musculus (house mouse)	3/413	43/9574	0.0697674	1.61732	0.861397	0.283091	0.569859	0.445051	Agpat2/Dgat2/Slc27a4	3
Organismal Systems	Excretory system	mmu04962	Vasopressin-regulated water reabsorption - Mus musculus (house mouse)	3/413	44/9574	0.0681818	1.58056	0.819516	0.295003	0.590006	0.460785	Arhgdia/Arhgdib/Nsf	3
Environmental Information Processing	Signal transduction	mmu04064	NF-kappa B signaling pathway - Mus musculus (house mouse)	6/413	107/9574	0.0560748	1.2999	0.662359	0.31502	0.626001	0.488897	Bcl2l1/Cxcl3/Ltb/Myd88/Tnfrsf1a/Tradd	6
Metabolism	Glycan biosynthesis and metabolism	mmu00601	Glycosphingolipid biosynthesis - lacto and neolacto series - Mus musculus (house mouse)	2/413	27/9574	0.0740741	1.71716	0.792299	0.325931	0.643559	0.50261	Gcnt2/St3gal4	2
Genetic Information Processing	Folding, sorting and degradation	mmu03050	Proteasome - Mus musculus (house mouse)	3/413	47/9574	0.0638298	1.47968	0.699918	0.33087	0.649175	0.506996	Pomp/Psme3/Sem1	3
Organismal Systems	Nervous system	mmu04723	Retrograde endocannabinoid signaling - Mus musculus (house mouse)	8/413	153/9574	0.0522876	1.21211	0.561546	0.340048	0.662986	0.517782	Gnai3/Gnb2/Mapk13/Ndufa13/Ndufa2/Ndufb10/Ndufb8/Ndufs6	8
Organismal Systems	Endocrine system	mmu04921	Oxytocin signaling pathway - Mus musculus (house mouse)	8/413	154/9574	0.0519481	1.20424	0.542501	0.346594	0.671526	0.524451	Actg1/Cd38/Gnai3/Ppp1ca/Prkaa1/Prkag1/Raf1/Rhoa	8
Organismal Systems	Digestive system	mmu04973	Carbohydrate digestion and absorption - Mus musculus (house mouse)	3/413	49/9574	0.0612245	1.41928	0.624739	0.354771	0.67631	0.528188	Akt1/Atp1a3/Atp1b3	3
Genetic Information Processing	Information processing in viruses	mmu03260	Virion - Human immunodeficiency virus - Mus musculus (house mouse)	1/413	10/9574	0.1	2.31816	0.885474	0.356716	0.67631	0.528188	Cxcr4	1
Metabolism	Nucleotide metabolism	mmu00230	Purine metabolism - Mus musculus (house mouse)	7/413	134/9574	0.0522388	1.21098	0.522196	0.357364	0.67631	0.528188	Ak2/Ampd3/Entpd3/Gda/Nt5c/Pgm1/Xdh	7
Metabolism	Lipid metabolism	mmu00062	Fatty acid elongation - Mus musculus (house mouse)	2/413	29/9574	0.0689655	1.59873	0.685599	0.35779	0.67631	0.528188	Hacd2/Hsd17b12	2
Cellular Processes	Cellular community - eukaryotes	mmu04520	Adherens junction - Mus musculus (house mouse)	5/413	92/9574	0.0543478	1.25987	0.531774	0.3648	0.685381	0.535272	Actg1/Met/Myl12b/Rac2/Rhoa	5
Genetic Information Processing	Chromosome	mmu03082	ATP-dependent chromatin remodeling - Mus musculus (house mouse)	7/413	136/9574	0.0514706	1.19317	0.481724	0.371587	0.689228	0.538277	Actg1/Bcl7b/Cdk2ap2/H2aj/Macroh2a1/Ruvbl2/Yeats4	7
Human Diseases	Drug resistance: antineoplastic	mmu01522	Endocrine resistance - Mus musculus (house mouse)	5/413	93/9574	0.0537634	1.24632	0.506811	0.373457	0.689228	0.538277	Akt1/Bax/Mapk13/Mmp9/Raf1	5
Metabolism	Glycan biosynthesis and metabolism	mmu00563	Glycosylphosphatidylinositol (GPI)-anchor biosynthesis - Mus musculus (house mouse)	2/413	30/9574	0.0666667	1.54544	0.635287	0.373517	0.689228	0.538277	Pgap2/Pigs	2
Human Diseases	Cancer: specific types	mmu05223	Non-small cell lung cancer - Mus musculus (house mouse)	4/413	72/9574	0.0555556	1.28787	0.520568	0.377029	0.691591	0.540122	Akt1/Bax/Met/Raf1	4
Organismal Systems	Immune system	mmu04640	Hematopoietic cell lineage - Mus musculus (house mouse)	5/413	94/9574	0.0531915	1.23306	0.482128	0.382113	0.696795	0.544186	Cd24a/Cd38/Cd44/Il1r2/Itgam	5
Organismal Systems	Endocrine system	mmu04935	Growth hormone synthesis, secretion and action - Mus musculus (house mouse)	6/413	117/9574	0.0512821	1.1888	0.43626	0.392463	0.708273	0.55315	Akt1/Atf6b/Gnai3/Map2k3/Mapk13/Raf1	6
Environmental Information Processing	Signal transduction	mmu04371	Apelin signaling pathway - Mus musculus (house mouse)	7/413	139/9574	0.0503597	1.16742	0.422151	0.392977	0.708273	0.55315	Akt1/Gnai3/Gnb2/Nos2/Prkaa1/Prkag1/Raf1	7
Metabolism	Metabolism of other amino acids	mmu00410	beta-Alanine metabolism - Mus musculus (house mouse)	2/413	32/9574	0.0625	1.44885	0.539988	0.404482	0.724469	0.565799	Aldh3b1/Cndp2	2
Human Diseases	Cancer: specific types	mmu05214	Glioma - Mus musculus (house mouse)	4/413	75/9574	0.0533333	1.23635	0.436293	0.406637	0.724469	0.565799	Akt1/Bax/Pten/Raf1	4
Organismal Systems	Endocrine system	mmu04919	Thyroid hormone signaling pathway - Mus musculus (house mouse)	6/413	120/9574	0.05	1.15908	0.372328	0.415791	0.733523	0.57287	Actg1/Akt1/Atp1a3/Atp1b3/Pfkl/Raf1	6
Human Diseases	Cancer: specific types	mmu05220	Chronic myeloid leukemia - Mus musculus (house mouse)	4/413	76/9574	0.0526316	1.22008	0.408985	0.416452	0.733523	0.57287	Akt1/Bax/Bcl2l1/Raf1	4
Genetic Information Processing	Folding, sorting and degradation	mmu04130	SNARE interactions in vesicular transport - Mus musculus (house mouse)	2/413	33/9574	0.0606061	1.40495	0.494748	0.419689	0.735049	0.574062	Stx11/Vamp8	2
Metabolism	Amino acid metabolism	mmu00270	Cysteine and methionine metabolism - Mus musculus (house mouse)	3/413	55/9574	0.0545455	1.26445	0.417598	0.425505	0.736908	0.575514	4930438A08Rik/Ldha/Srm	3
Organismal Systems	Digestive system	mmu04978	Mineral absorption - Mus musculus (house mouse)	3/413	55/9574	0.0545455	1.26445	0.417598	0.425505	0.736908	0.575514	Atp1a3/Atp1b3/Mt1	3
Human Diseases	Cancer: specific types	mmu05215	Prostate cancer - Mus musculus (house mouse)	5/413	100/9574	0.05	1.15908	0.339529	0.433822	0.741685	0.579245	Akt1/Il1r2/Mmp9/Pten/Raf1	5
Metabolism	Lipid metabolism	mmu01040	Biosynthesis of unsaturated fatty acids - Mus musculus (house mouse)	2/413	34/9574	0.0588235	1.36362	0.450967	0.434696	0.741685	0.579245	Hacd2/Hsd17b12	2
Genetic Information Processing	Replication and repair	mmu03450	Non-homologous end-joining - Mus musculus (house mouse)	1/413	13/9574	0.0769231	1.7832	0.599957	0.436514	0.741685	0.579245	Polm	1
Cellular Processes	Cell growth and death	mmu04114	Oocyte meiosis - Mus musculus (house mouse)	6/413	123/9574	0.0487805	1.13081	0.310014	0.439019	0.741685	0.579245	Gm2423/Mapk13/Ppp1ca/Ppp2r5a/Ywhah/Ywhaz	6
Environmental Information Processing	Signal transduction	mmu04014	Ras signaling pathway - Mus musculus (house mouse)	11/413	236/9574	0.0466102	1.0805	0.265854	0.440226	0.741685	0.579245	Akt1/Bcl2l1/Gnb2/Htr7/Met/Rac2/Raf1/Rasgrp4/Rhoa/Tbk1/Vegfa	11
Genetic Information Processing	Translation	mmu03008	Ribosome biogenesis in eukaryotes - Mus musculus (house mouse)	6/413	125/9574	0.048	1.11272	0.269326	0.454411	0.761445	0.594677	Emg1/Fcf1/Nxt1/Ran/Rpp25l/Wdr3	6
Environmental Information Processing	Signal transduction	mmu04630	JAK-STAT signaling pathway - Mus musculus (house mouse)	8/413	171/9574	0.0467836	1.08452	0.236782	0.458875	0.764792	0.597291	Akt1/Bcl2l1/Csf2rb/Ifnar2/Il15ra/Il22/Ptpn2/Raf1	8
Metabolism	Carbohydrate metabolism	mmu00040	Pentose and glucuronate interconversions - Mus musculus (house mouse)	2/413	36/9574	0.0555556	1.28787	0.367402	0.464066	0.767093	0.599088	Rpe/Ugp2	2
Genetic Information Processing	Translation	mmu03015	mRNA surveillance pathway - Mus musculus (house mouse)	5/413	104/9574	0.0480769	1.1145	0.249273	0.467799	0.767093	0.599088	Magohb/Nxt1/Ppp1ca/Ppp2r5a/Pym1	5
Human Diseases	Immune disease	mmu05322	Systemic lupus erythematosus - Mus musculus (house mouse)	7/413	150/9574	0.0466667	1.08181	0.214413	0.471025	0.767093	0.599088	C3/Cd80/Fcgr4/H2aj/H3f3a/Macroh2a1/Snrpd1	7
Metabolism	Metabolism of cofactors and vitamins	mmu00670	One carbon pool by folate - Mus musculus (house mouse)	2/413	37/9574	0.0540541	1.25306	0.32745	0.478411	0.767093	0.599088	Mthfd1l/Mthfd2	2
Human Diseases	Cancer: specific types	mmu05216	Thyroid cancer - Mus musculus (house mouse)	2/413	37/9574	0.0540541	1.25306	0.32745	0.478411	0.767093	0.599088	Bax/Tpm3	2
Human Diseases	Immune disease	mmu05330	Allograft rejection - Mus musculus (house mouse)	3/413	60/9574	0.05	1.15908	0.262444	0.482323	0.767093	0.599088	Cd80/Gzmb/H2-T24	3
Human Diseases	Immune disease	mmu05332	Graft-versus-host disease - Mus musculus (house mouse)	3/413	60/9574	0.05	1.15908	0.262444	0.482323	0.767093	0.599088	Cd80/Gzmb/H2-T24	3
Genetic Information Processing	Folding, sorting and degradation	mmu03018	RNA degradation - Mus musculus (house mouse)	4/413	83/9574	0.0481928	1.11719	0.227659	0.483853	0.767093	0.599088	Eno1/Eno1b/Lsm4/Pfkl	4
Metabolism	Metabolism of cofactors and vitamins	mmu00730	Thiamine metabolism - Mus musculus (house mouse)	1/413	15/9574	0.0666667	1.54544	0.448863	0.484146	0.767093	0.599088	Ak2	1
Genetic Information Processing	Folding, sorting and degradation	mmu04141	Protein processing in endoplasmic reticulum - Mus musculus (house mouse)	8/413	175/9574	0.0457143	1.05973	0.169317	0.485001	0.767093	0.599088	Atf6b/Bax/Capn1/Eif2s1/Ero1a/Lman2/Preb/Selenos	8
Organismal Systems	Excretory system	mmu04960	Aldosterone-regulated sodium reabsorption - Mus musculus (house mouse)	2/413	38/9574	0.0526316	1.22008	0.288619	0.492519	0.768569	0.600241	Atp1a3/Atp1b3	2
Organismal Systems	Aging	mmu04213	Longevity regulating pathway - multiple species - Mus musculus (house mouse)	3/413	61/9574	0.0491803	1.14008	0.233027	0.493372	0.768569	0.600241	Akt1/Prkaa1/Prkag1	3
Organismal Systems	Excretory system	mmu04961	Endocrine and other factor-regulated calcium reabsorption - Mus musculus (house mouse)	3/413	61/9574	0.0491803	1.14008	0.233027	0.493372	0.768569	0.600241	Ap2s1/Atp1a3/Atp1b3	3
Environmental Information Processing	Signal transduction	mmu04024	cAMP signaling pathway - Mus musculus (house mouse)	10/413	224/9574	0.0446429	1.03489	0.112197	0.502091	0.778241	0.607794	Akt1/Atp1a3/Atp1b3/Gnai3/Hcar2/Pomc/Ppp1ca/Rac2/Raf1/Rhoa	10
Metabolism	Amino acid metabolism	mmu00250	Alanine, aspartate and glutamate metabolism - Mus musculus (house mouse)	2/413	39/9574	0.0512821	1.1888	0.250843	0.506384	0.780991	0.609942	4930438A08Rik/Ass1	2
Cellular Processes	Cellular community - eukaryotes	mmu04540	Gap junction - Mus musculus (house mouse)	4/413	86/9574	0.0465116	1.07821	0.154694	0.511802	0.785439	0.613416	Gnai3/Raf1/Tuba1c/Tuba4a	4
Environmental Information Processing	Signal transduction	mmu04330	Notch signaling pathway - Mus musculus (house mouse)	3/413	63/9574	0.047619	1.10389	0.175647	0.515111	0.786623	0.61434	Dtx2/Psen2/Psenen	3
Organismal Systems	Digestive system	mmu04970	Salivary secretion - Mus musculus (house mouse)	4/413	87/9574	0.045977	1.06582	0.130944	0.520965	0.791663	0.618277	Atp1a3/Atp1b3/Bst1/Cd38	4
Environmental Information Processing	Signal transduction	mmu04390	Hippo signaling pathway - Mus musculus (house mouse)	7/413	158/9574	0.0443038	1.02703	0.0727469	0.526245	0.794203	0.62026	Actg1/Gm2423/Itgb2/Itgb2l/Ppp1ca/Ywhah/Ywhaz	7
		mmu04980	Cobalamin transport and metabolism - Mus musculus (house mouse)	1/413	17/9574	0.0588235	1.36362	0.318598	0.52776	0.794203	0.62026	Mmadhc	1
Organismal Systems	Endocrine system	mmu03320	PPAR signaling pathway - Mus musculus (house mouse)	4/413	89/9574	0.0449438	1.04187	0.0842563	0.539043	0.799573	0.624454	Acsl4/Acsl5/Gk/Slc27a4	4
Environmental Information Processing	Signaling molecules and interaction	mmu04512	ECM-receptor interaction - Mus musculus (house mouse)	4/413	89/9574	0.0449438	1.04187	0.0842563	0.539043	0.799573	0.624454	Cd44/Cd47/Itgb7/Thbs1	4
Human Diseases	Substance dependence	mmu05034	Alcoholism - Mus musculus (house mouse)	9/413	207/9574	0.0434783	1.0079	0.0243835	0.539067	0.799573	0.624454	Atf6b/Camkk1/Gnai3/Gnb2/H2aj/H3f3a/Macroh2a1/Ppp1ca/Raf1	9
Organismal Systems	Nervous system	mmu04727	GABAergic synapse - Mus musculus (house mouse)	4/413	90/9574	0.0444444	1.03029	0.0613054	0.547952	0.808882	0.631724	Gabarap/Gnai3/Gnb2/Nsf	4
Human Diseases	Endocrine and metabolic disease	mmu04940	Type I diabetes mellitus - Mus musculus (house mouse)	3/413	67/9574	0.0447761	1.03798	0.0662401	0.557038	0.818397	0.639156	Cd80/Gzmb/H2-T24	3
Organismal Systems	Endocrine system	mmu04928	Parathyroid hormone synthesis, secretion and action - Mus musculus (house mouse)	5/413	116/9574	0.0431034	0.999207	-0.00182487	0.565143	0.82398	0.643515	Arhgef1/Atf6b/Gnai3/Raf1/Rhoa	5
Metabolism	Carbohydrate metabolism	mmu00620	Pyruvate metabolism - Mus musculus (house mouse)	2/413	44/9574	0.0454545	1.05371	0.0758149	0.571906	0.82398	0.643515	Ldha/Pkm	2
Genetic Information Processing	Transcription	mmu03022	Basal transcription factors - Mus musculus (house mouse)	2/413	44/9574	0.0454545	1.05371	0.0758149	0.571906	0.82398	0.643515	Gtf2h1/Taf10	2
Human Diseases	Neurodegenerative disease	mmu05017	Spinocerebellar ataxia - Mus musculus (house mouse)	6/413	141/9574	0.0425532	0.986451	-0.0344128	0.572503	0.82398	0.643515	Akt1/Atg101/Cycs/Sem1/Slc25a5/Vdac2	6
Organismal Systems	Endocrine system	mmu04914	Progesterone-mediated oocyte maturation - Mus musculus (house mouse)	4/413	93/9574	0.0430108	0.997058	-0.00605323	0.574128	0.82398	0.643515	Akt1/Gnai3/Mapk13/Raf1	4
Metabolism	Glycan biosynthesis and metabolism	mmu00531	Glycosaminoglycan degradation - Mus musculus (house mouse)	1/413	21/9574	0.047619	1.10389	0.101187	0.604261	0.850428	0.664172	Galns	1
Metabolism	Glycan biosynthesis and metabolism	mmu00532	Glycosaminoglycan biosynthesis - chondroitin sulfate / dermatan sulfate - Mus musculus (house mouse)	1/413	21/9574	0.047619	1.10389	0.101187	0.604261	0.850428	0.664172	Chst12	1
Metabolism	Metabolism of cofactors and vitamins	mmu00770	Pantothenate and CoA biosynthesis - Mus musculus (house mouse)	1/413	21/9574	0.047619	1.10389	0.101187	0.604261	0.850428	0.664172	Vnn3	1
Metabolism	Carbohydrate metabolism	mmu00562	Inositol phosphate metabolism - Mus musculus (house mouse)	3/413	72/9574	0.0416667	0.9659	-0.0616654	0.606273	0.850428	0.664172	Inpp5b/Pten/Tpi1	3
Organismal Systems	Endocrine system	mmu04927	Cortisol synthesis and secretion - Mus musculus (house mouse)	3/413	72/9574	0.0416667	0.9659	-0.0616654	0.606273	0.850428	0.664172	Atf6b/Mrap/Pomc	3
Organismal Systems	Immune system	mmu04660	T cell receptor signaling pathway - Mus musculus (house mouse)	5/413	122/9574	0.0409836	0.950065	-0.117855	0.610293	0.852211	0.665564	Akt1/Mapk13/Ppp2r5a/Raf1/Rhoa	5
Human Diseases	Cancer: overview	mmu05231	Choline metabolism in cancer - Mus musculus (house mouse)	4/413	98/9574	0.0408163	0.946188	-0.113687	0.615791	0.853697	0.666724	Akt1/Eif4ebp1/Rac2/Raf1	4
Metabolism	Lipid metabolism	mmu00565	Ether lipid metabolism - Mus musculus (house mouse)	2/413	48/9574	0.0416667	0.9659	-0.0502861	0.619619	0.853697	0.666724	Peds1/Pla2g7	2
Human Diseases	Substance dependence	mmu05030	Cocaine addiction - Mus musculus (house mouse)	2/413	48/9574	0.0416667	0.9659	-0.0502861	0.619619	0.853697	0.666724	Atf6b/Gnai3	2
Organismal Systems	Endocrine system	mmu04917	Prolactin signaling pathway - Mus musculus (house mouse)	3/413	74/9574	0.0405405	0.939795	-0.110387	0.624923	0.857195	0.669456	Akt1/Mapk13/Raf1	3
Human Diseases	Cancer: specific types	mmu05225	Hepatocellular carcinoma - Mus musculus (house mouse)	7/413	175/9574	0.04	0.927264	-0.206184	0.635081	0.867291	0.677341	Actg1/Akt1/Bax/Bcl2l1/Met/Pten/Raf1	7
Organismal Systems	Digestive system	mmu04976	Bile secretion - Mus musculus (house mouse)	4/413	101/9574	0.039604	0.918083	-0.175719	0.639538	0.869548	0.679104	Aqp1/Aqp9/Atp1a3/Atp1b3	4
Human Diseases	Immune disease	mmu05320	Autoimmune thyroid disease - Mus musculus (house mouse)	3/413	76/9574	0.0394737	0.915063	-0.157839	0.642959	0.870381	0.679754	Cd80/Gzmb/H2-T24	3
Metabolism	Global and overview maps	mmu01240	Biosynthesis of cofactors - Mus musculus (house mouse)	6/413	153/9574	0.0392157	0.909082	-0.240698	0.652172	0.875955	0.684108	Ak2/Mthfd1l/Mthfd2/Nadk/Rdh12/Ugp2	6
Human Diseases	Cardiovascular disease	mmu05414	Dilated cardiomyopathy - Mus musculus (house mouse)	4/413	103/9574	0.038835	0.900256	-0.21609	0.65483	0.875955	0.684108	Actg1/Emd/Itgb7/Tpm3	4
Genetic Information Processing	Folding, sorting and degradation	mmu04120	Ubiquitin mediated proteolysis - Mus musculus (house mouse)	6/413	154/9574	0.038961	0.903179	-0.257177	0.658387	0.875955	0.684108	Cdc34/Cul3/Rps27a/Ube2l3/Ube2n/Ube2z	6
Organismal Systems	Endocrine system	mmu04925	Aldosterone synthesis and secretion - Mus musculus (house mouse)	4/413	104/9574	0.0384615	0.8916	-0.235993	0.662311	0.875955	0.684108	Atf6b/Atp1a3/Atp1b3/Pomc	4
Metabolism	Lipid metabolism	mmu00071	Fatty acid degradation - Mus musculus (house mouse)	2/413	52/9574	0.0384615	0.8916	-0.166416	0.663136	0.875955	0.684108	Acsl4/Acsl5	2
Environmental Information Processing	Signal transduction	mmu04020	Calcium signaling pathway - Mus musculus (house mouse)	10/413	255/9574	0.0392157	0.909082	-0.312436	0.667227	0.875955	0.684108	Cd38/Cxcr4/Htr7/Met/Nos2/Orai2/Ptafr/Slc25a5/Vdac2/Vegfa	10
Human Diseases	Immune disease	mmu05310	Asthma - Mus musculus (house mouse)	1/413	25/9574	0.04	0.927264	-0.0773159	0.668394	0.875955	0.684108	Prg2	1
Organismal Systems	Immune system	mmu04659	Th17 cell differentiation - Mus musculus (house mouse)	4/413	105/9574	0.0380952	0.883108	-0.255713	0.669682	0.875955	0.684108	Ebi3/Il22/Mapk13/Rara	4
Cellular Processes	Cell growth and death	mmu04110	Cell cycle - Mus musculus (house mouse)	6/413	157/9574	0.0382166	0.885921	-0.306004	0.676615	0.881305	0.688286	E2f4/Gm2423/Mad2l1bp/Ppp2r5a/Ywhah/Ywhaz	6
Metabolism	Metabolism of cofactors and vitamins	mmu00790	Folate biosynthesis - Mus musculus (house mouse)	1/413	26/9574	0.0384615	0.8916	-0.117513	0.682736	0.885558	0.691607	Mocos	1
Metabolism	Lipid metabolism	mmu00600	Sphingolipid metabolism - Mus musculus (house mouse)	2/413	55/9574	0.0363636	0.842967	-0.247973	0.693081	0.892159	0.696763	Cers2/Degs1	2
Metabolism	Carbohydrate metabolism	mmu00650	Butanoate metabolism - Mus musculus (house mouse)	1/413	27/9574	0.037037	0.858578	-0.156241	0.69646	0.892159	0.696763	Hmgcl	1
		mmu04981	Folate transport and metabolism - Mus musculus (house mouse)	1/413	27/9574	0.037037	0.858578	-0.156241	0.69646	0.892159	0.696763	Abcc5	1
Metabolism	Nucleotide metabolism	mmu00240	Pyrimidine metabolism - Mus musculus (house mouse)	2/413	56/9574	0.0357143	0.827914	-0.274217	0.702563	0.893354	0.697696	Entpd3/Nt5c	2
Environmental Information Processing	Signal transduction	mmu04350	TGF-beta signaling pathway - Mus musculus (house mouse)	4/413	110/9574	0.0363636	0.842967	-0.351704	0.704866	0.893354	0.697696	Acvr1b/E2f4/Rhoa/Thbs1	4
Environmental Information Processing	Signal transduction	mmu04012	ErbB signaling pathway - Mus musculus (house mouse)	3/413	84/9574	0.0357143	0.827914	-0.33634	0.708907	0.893354	0.697696	Akt1/Eif4ebp1/Raf1	3
Metabolism	Amino acid metabolism	mmu00280	Valine, leucine and isoleucine degradation - Mus musculus (house mouse)	2/413	57/9574	0.0350877	0.813389	-0.300021	0.711801	0.893354	0.697696	4930438A08Rik/Hmgcl	2
Organismal Systems	Endocrine system	mmu04923	Regulation of lipolysis in adipocytes - Mus musculus (house mouse)	2/413	57/9574	0.0350877	0.813389	-0.300021	0.711801	0.893354	0.697696	Akt1/Gnai3	2
Genetic Information Processing	Replication and repair	mmu03420	Nucleotide excision repair - Mus musculus (house mouse)	2/413	58/9574	0.0344828	0.799365	-0.325402	0.720798	0.894002	0.698202	Gtf2h1/Polr2j	2
Human Diseases	Drug resistance: antineoplastic	mmu01523	Antifolate resistance - Mus musculus (house mouse)	1/413	29/9574	0.0344828	0.799365	-0.229744	0.722155	0.894002	0.698202	Abcc5	1
Organismal Systems	Endocrine system	mmu04911	Insulin secretion - Mus musculus (house mouse)	3/413	86/9574	0.0348837	0.80866	-0.378438	0.723853	0.894002	0.698202	Atf6b/Atp1a3/Atp1b3	3
Human Diseases	Cardiovascular disease	mmu05412	Arrhythmogenic right ventricular cardiomyopathy - Mus musculus (house mouse)	3/413	86/9574	0.0348837	0.80866	-0.378438	0.723853	0.894002	0.698202	Actg1/Emd/Itgb7	3
Organismal Systems	Nervous system	mmu04730	Long-term depression - Mus musculus (house mouse)	2/413	60/9574	0.0333333	0.77272	-0.374958	0.738082	0.907958	0.709102	Gnai3/Raf1	2
Metabolism	Carbohydrate metabolism	mmu00640	Propanoate metabolism - Mus musculus (house mouse)	1/413	31/9574	0.0322581	0.747793	-0.298622	0.74568	0.912735	0.712832	Ldha	1
Organismal Systems	Endocrine system	mmu04912	GnRH signaling pathway - Mus musculus (house mouse)	3/413	90/9574	0.0333333	0.77272	-0.459954	0.751942	0.912735	0.712832	Map2k3/Mapk13/Raf1	3
Human Diseases	Immune disease	mmu05321	Inflammatory bowel disease - Mus musculus (house mouse)	2/413	62/9574	0.0322581	0.747793	-0.423003	0.754447	0.912735	0.712832	Il18rap/Il22	2
Genetic Information Processing	Translation	mmu03013	Nucleocytoplasmic transport - Mus musculus (house mouse)	4/413	118/9574	0.0338983	0.785817	-0.49705	0.755375	0.912735	0.712832	Magohb/Nxt1/Pym1/Ran	4
Metabolism	Glycan biosynthesis and metabolism	mmu00512	Mucin type O-glycan biosynthesis - Mus musculus (house mouse)	1/413	32/9574	0.03125	0.724425	-0.33153	0.756687	0.912735	0.712832	Galnt6	1
Organismal Systems	Endocrine system	mmu04929	GnRH secretion - Mus musculus (house mouse)	2/413	63/9574	0.031746	0.735924	-0.446492	0.762294	0.915762	0.715196	Akt1/Raf1	2
Human Diseases	Substance dependence	mmu05032	Morphine addiction - Mus musculus (house mouse)	3/413	92/9574	0.0326087	0.755922	-0.49946	0.765105	0.915762	0.715196	Gnai3/Gnb2/Grk6	3
Human Diseases	Cancer: overview	mmu05207	Chemical carcinogenesis - receptor activation - Mus musculus (house mouse)	8/413	228/9574	0.0350877	0.813389	-0.605506	0.773701	0.92218	0.720208	Akt1/Atf6b/Eif4ebp1/Gnai3/Ikbke/Ptges3-ps/Raf1/Vegfa	8
Environmental Information Processing	Signal transduction	mmu04072	Phospholipase D signaling pathway - Mus musculus (house mouse)	5/413	149/9574	0.033557	0.777906	-0.580119	0.776416	0.92218	0.720208	Agpat2/Akt1/Cxcr2/Raf1/Rhoa	5
Organismal Systems	Nervous system	mmu04720	Long-term potentiation - Mus musculus (house mouse)	2/413	67/9574	0.0298507	0.691988	-0.537169	0.791544	0.93656	0.731439	Ppp1ca/Raf1	2
Human Diseases	Substance dependence	mmu05031	Amphetamine addiction - Mus musculus (house mouse)	2/413	69/9574	0.0289855	0.67193	-0.580687	0.804945	0.938844	0.733223	Atf6b/Ppp1ca	2
Organismal Systems	Endocrine system	mmu04614	Renin-angiotensin system - Mus musculus (house mouse)	1/413	37/9574	0.027027	0.62653	-0.483258	0.804987	0.938844	0.733223	Lnpep	1
Metabolism	Lipid metabolism	mmu00140	Steroid hormone biosynthesis - Mus musculus (house mouse)	3/413	99/9574	0.030303	0.702473	-0.631804	0.806757	0.938844	0.733223	Dhrs11/Hsd11b1/Hsd17b12	3
Organismal Systems	Environmental adaptation	mmu04713	Circadian entrainment - Mus musculus (house mouse)	3/413	99/9574	0.030303	0.702473	-0.631804	0.806757	0.938844	0.733223	Gnai3/Gnb2/Per1	3
Organismal Systems	Endocrine system	mmu04916	Melanogenesis - Mus musculus (house mouse)	3/413	100/9574	0.03	0.695448	-0.650014	0.81217	0.938844	0.733223	Gnai3/Pomc/Raf1	3
Metabolism	Lipid metabolism	mmu00564	Glycerophospholipid metabolism - Mus musculus (house mouse)	3/413	101/9574	0.029703	0.688562	-0.66806	0.817455	0.938844	0.733223	Agpat2/Gpat3/Pgs1	3
Organismal Systems	Sensory system	mmu04750	Inflammatory mediator regulation of TRP channels - Mus musculus (house mouse)	4/413	130/9574	0.0307692	0.71328	-0.698843	0.818293	0.938844	0.733223	Map2k3/Mapk13/P2ry2/Ppp1ca	4
Human Diseases	Infectious disease: parasitic	mmu05143	African trypanosomiasis - Mus musculus (house mouse)	1/413	39/9574	0.025641	0.5944	-0.538887	0.821512	0.938844	0.733223	Myd88	1
Metabolism	Amino acid metabolism	mmu00260	Glycine, serine and threonine metabolism - Mus musculus (house mouse)	1/413	40/9574	0.025	0.57954	-0.565776	0.829243	0.938844	0.733223	Pgam1	1
Human Diseases	Endocrine and metabolic disease	mmu04934	Cushing syndrome - Mus musculus (house mouse)	5/413	162/9574	0.0308642	0.715481	-0.775452	0.834247	0.938844	0.733223	Atf6b/Gnai3/Mrap/Pomc/Wdr5	5
Genetic Information Processing	Folding, sorting and degradation	mmu03060	Protein export - Mus musculus (house mouse)	1/413	42/9574	0.0238095	0.551943	-0.617865	0.843717	0.938844	0.733223	Srp14	1
Genetic Information Processing	Replication and repair	mmu03440	Homologous recombination - Mus musculus (house mouse)	1/413	42/9574	0.0238095	0.551943	-0.617865	0.843717	0.938844	0.733223	Sem1	1
Organismal Systems	Nervous system	mmu04726	Serotonergic synapse - Mus musculus (house mouse)	4/413	136/9574	0.0294118	0.681812	-0.79349	0.844403	0.938844	0.733223	Gnai3/Gnb2/Htr7/Raf1	4
Metabolism	Xenobiotics biodegradation and metabolism	mmu00980	Metabolism of xenobiotics by cytochrome P450 - Mus musculus (house mouse)	2/413	76/9574	0.0263158	0.610042	-0.724663	0.846006	0.938844	0.733223	Aldh3b1/Hsd11b1	2
Organismal Systems	Endocrine system	mmu04924	Renin secretion - Mus musculus (house mouse)	2/413	76/9574	0.0263158	0.610042	-0.724663	0.846006	0.938844	0.733223	Aqp1/Gnai3	2
Human Diseases	Cancer: overview	mmu05206	MicroRNAs in cancer - Mus musculus (house mouse)	10/413	303/9574	0.0330033	0.765069	-0.882319	0.848747	0.938844	0.733223	Cd44/Ezr/Met/Mmp9/Pdcd4/Pten/Raf1/Rhoa/Thbs1/Vegfa	10
Metabolism	Glycan biosynthesis and metabolism	mmu00513	Various types of N-glycan biosynthesis - Mus musculus (house mouse)	1/413	43/9574	0.0232558	0.539107	-0.643121	0.850489	0.938844	0.733223	Man2a1	1
Metabolism	Glycan biosynthesis and metabolism	mmu00514	Other types of O-glycan biosynthesis - Mus musculus (house mouse)	1/413	43/9574	0.0232558	0.539107	-0.643121	0.850489	0.938844	0.733223	Galnt6	1
Organismal Systems	Digestive system	mmu04974	Protein digestion and absorption - Mus musculus (house mouse)	3/413	108/9574	0.0277778	0.643933	-0.79011	0.851017	0.938844	0.733223	Atp1a3/Atp1b3/Slc1a5	3
Cellular Processes	Cellular community - eukaryotes	mmu04550	Signaling pathways regulating pluripotency of stem cells - Mus musculus (house mouse)	4/413	140/9574	0.0285714	0.662331	-0.854544	0.86	0.944128	0.737349	Acvr1b/Akt1/Mapk13/Raf1	4
Cellular Processes	Cell motility	mmu04814	Motor proteins - Mus musculus (house mouse)	6/413	198/9574	0.030303	0.702473	-0.898211	0.861897	0.944128	0.737349	Actg1/Myl12b/Myo1g/Tpm3/Tuba1c/Tuba4a	6
Organismal Systems	Nervous system	mmu04725	Cholinergic synapse - Mus musculus (house mouse)	3/413	113/9574	0.0265487	0.615441	-0.873095	0.871582	0.948178	0.740512	Akt1/Gnai3/Gnb2	3
Organismal Systems	Circulatory system	mmu04270	Vascular smooth muscle contraction - Mus musculus (house mouse)	4/413	144/9574	0.0277778	0.643933	-0.91408	0.874246	0.948178	0.740512	Arhgef1/Ppp1ca/Raf1/Rhoa	4
Genetic Information Processing	Replication and repair	mmu03410	Base excision repair - Mus musculus (house mouse)	1/413	47/9574	0.0212766	0.493225	-0.739458	0.874771	0.948178	0.740512	Pnkp	1
Human Diseases	Endocrine and metabolic disease	mmu04930	Type II diabetes mellitus - Mus musculus (house mouse)	1/413	48/9574	0.0208333	0.48295	-0.762475	0.880199	0.948627	0.740863	Pkm	1
Human Diseases	Cancer: specific types	mmu05224	Breast cancer - Mus musculus (house mouse)	4/413	147/9574	0.0272109	0.630792	-0.957791	0.884094	0.948627	0.740863	Akt1/Bax/Pten/Raf1	4
Genetic Information Processing	Transcription	mmu03040	Spliceosome - Mus musculus (house mouse)	8/413	265/9574	0.0301887	0.699822	-1.05215	0.891194	0.948627	0.740863	Dhx8/Lsm4/Magohb/Rbm17/Sf3a2/Snrpa1/Snrpd1/Zmat2	8
Human Diseases	Cancer: specific types	mmu05226	Gastric cancer - Mus musculus (house mouse)	4/413	150/9574	0.0266667	0.618176	-1.00073	0.893266	0.948627	0.740863	Akt1/Bax/Met/Raf1	4
Organismal Systems	Immune system	mmu04612	Antigen processing and presentation - Mus musculus (house mouse)	2/413	87/9574	0.0229885	0.53291	-0.92923	0.894894	0.948627	0.740863	H2-T24/Psme3	2
Organismal Systems	Immune system	mmu04658	Th1 and Th2 cell differentiation - Mus musculus (house mouse)	2/413	88/9574	0.0227273	0.526855	-0.946721	0.898538	0.948627	0.740863	Mapk13/Runx3	2
Metabolism	Amino acid metabolism	mmu00380	Tryptophan metabolism - Mus musculus (house mouse)	1/413	52/9574	0.0192308	0.4458	-0.850808	0.899666	0.948627	0.740863	4930438A08Rik	1
Environmental Information Processing	Membrane transport	mmu02010	ABC transporters - Mus musculus (house mouse)	1/413	52/9574	0.0192308	0.4458	-0.850808	0.899666	0.948627	0.740863	Abcc5	1
Metabolism	Glycan biosynthesis and metabolism	mmu00510	N-Glycan biosynthesis - Mus musculus (house mouse)	1/413	54/9574	0.0185185	0.429289	-0.89294	0.908181	0.95436	0.74534	Man2a1	1
		mmu04081	Hormone signaling - Mus musculus (house mouse)	6/413	219/9574	0.0273973	0.635112	-1.15981	0.916135	0.957705	0.747953	Adipor1/Gnai3/Gnb2/Pomc/Rhoa/Stk11	6
Environmental Information Processing	Signaling molecules and interaction	mmu04080	Neuroactive ligand-receptor interaction - Mus musculus (house mouse)	12/413	392/9574	0.0306122	0.709641	-1.24634	0.921158	0.957705	0.747953	C3/Fpr1/Fpr2/Gpr35/Gzma/Htr7/Ltb4r1/Ogfrl1/P2ry2/Pomc/Ptafr/Tspo	12
Environmental Information Processing	Signal transduction	mmu04340	Hedgehog signaling pathway - Mus musculus (house mouse)	1/413	58/9574	0.0172414	0.399683	-0.973633	0.923109	0.957705	0.747953	Cul3	1
Environmental Information Processing	Signal transduction	mmu04070	Phosphatidylinositol signaling system - Mus musculus (house mouse)	2/413	96/9574	0.0208333	0.48295	-1.08103	0.923722	0.957705	0.747953	Inpp5b/Pten	2
Human Diseases	Cancer: specific types	mmu05217	Basal cell carcinoma - Mus musculus (house mouse)	1/413	63/9574	0.015873	0.367962	-1.06863	0.938411	0.966015	0.754443	Bax	1
Metabolism	Metabolism of cofactors and vitamins	mmu00830	Retinol metabolism - Mus musculus (house mouse)	2/413	102/9574	0.0196078	0.454541	-1.1759	0.938616	0.966015	0.754443	Dhrs9/Rdh12	2
Metabolism	Amino acid metabolism	mmu00310	Lysine degradation - Mus musculus (house mouse)	1/413	64/9574	0.015625	0.362212	-1.08693	0.941085	0.966015	0.754443	Kmt5a	1
Genetic Information Processing	Translation	mmu00970	Aminoacyl-tRNA biosynthesis - Mus musculus (house mouse)	1/413	66/9574	0.0151515	0.351236	-1.1229	0.946092	0.967948	0.755953	Farsa	1
Metabolism	Xenobiotics biodegradation and metabolism	mmu00982	Drug metabolism - cytochrome P450 - Mus musculus (house mouse)	1/413	72/9574	0.0138889	0.321967	-1.22613	0.958704	0.977626	0.763511	Aldh3b1	1
Organismal Systems	Nervous system	mmu04724	Glutamatergic synapse - Mus musculus (house mouse)	2/413	116/9574	0.0172414	0.399683	-1.38114	0.963369	0.979162	0.76471	Gnai3/Gnb2	2
Genetic Information Processing	Chromosome	mmu03083	Polycomb repressive complex - Mus musculus (house mouse)	1/413	87/9574	0.0114943	0.266455	-1.45932	0.978806	0.985158	0.769393	Wdr5	1
Metabolism	Lipid metabolism	mmu00590	Arachidonic acid metabolism - Mus musculus (house mouse)	1/413	89/9574	0.011236	0.260467	-1.4882	0.980612	0.985158	0.769393	Ptges3-ps	1
Human Diseases	Cancer: overview	mmu05204	Chemical carcinogenesis - DNA adducts - Mus musculus (house mouse)	1/413	90/9574	0.0111111	0.257573	-1.50247	0.981456	0.985158	0.769393	Hsd11b1	1
Environmental Information Processing	Signal transduction	mmu04310	Wnt signaling pathway - Mus musculus (house mouse)	3/413	175/9574	0.0171429	0.397399	-1.70819	0.982974	0.985158	0.769393	Fosl1/Rac2/Rhoa	3
Metabolism	Xenobiotics biodegradation and metabolism	mmu00983	Drug metabolism - other enzymes - Mus musculus (house mouse)	1/413	95/9574	0.0105263	0.244017	-1.57225	0.985158	0.985158	0.769393	Xdh	1
